# Supplementary material for: Murine Dendritic Cells Transcriptional Modulation upon Paracoccidioides brasiliensis Infection
Source: PLoS Negl Trop Dis. 2012 Jan 3;6(1):e1459. doi: 10.1371/journal.pntd.0001459 (PMC3250510; doi:10.1371/journal.pntd.0001459)
Supplement: Table S2 — Complete list of probe sets identified by SAM as being differentially modulated in DCs infected with P. brasiliensis . (XLS) [file pntd.0001459.s002.xls]

## Sheet: FDR=0.5
Original row	Row	Column	MR	MC	Names	Row	Column	MR	MC	Names	CloneID	UGCluster	Name	Symbol	LLID	Cytoband	SumFunc	Expected score (dExp)	Numerator(r)	Denominator (s+s0)	Fold change	q-value (%)	13931503_LA.tav.mod.mev	13931503_LB.tav.mod.mev	13931506_LA.tav.mod.mev	13931506_LB.tav.mod.mev	13931735_LA.tav.mod.mev	13931735_LB.tav.mod.mev	13931737_LA.tav.mod.mev	13931737_LB.tav.mod.mev
																							DCPb1	DCPb2	DCPb3	DCPb4	DC1	DC2	DC3	DC4
1187	38	3	1	4	Btg1	38	3	1	4	Btg1	IMAGE:574654	Mm.272183	B-cell translocation gene 1, anti-proliferative	Btg1	12226	10 C3		-0.38061708	0.24801768	0.12075353	11875881	0.6267968	0.11189444	0.100891374	0.16196555	0.13233677	-0.11000173	-0.15717916	-0.1202185	-0.09758325
2117	134	16	1	12	C1qb	134	16	1	12	C1qb	IMAGE:583277	Mm.2570	Complement component 1, q subcomponent, beta polypeptide	C1qb	12260	4 D3|4 66.1 cM		-0.07856409	0.3486787	0.16776879	12723731	0.5345062	0.19298013	0.07218226	0.24555483	0.10317546	-0.06968962	-0.15428461	-0.25429982	-0.30254817
4399	138	15	1	12	Slc3a2	138	15	1	12	Slc3a2	IMAGE:583139	Mm.4114	Solute carrier family 3 (activators of dibasic and neutral amino acid transport), member 2	Slc3a2	17254	19 A|19 0.0 cM		0.9017685	0.3964442	0.19018166	13143871	0.54208785	0.3576268	0.17397821	0.23061204	NaN	-0.2647522	-0.31144756	0.0	-0.14430791
870	28	6	1	3	L3mbtl3	28	6	1	3	L3mbtl3	IMAGE:573288	Mm.338439	L(3)mbt-like 3 (Drosophila)	L3mbtl3	237339	10 A4		-0.50867337	0.45666146	0.21799174	13771714	0.5485721	0.4782803	0.33891603	0.059139818	0.13681084	-0.24955176	-0.36192054	-0.05913981	-0.14288662
1764	56	4	1	5	Akt3	56	4	1	5	Akt3	IMAGE:583636	Mm.171399	Serologically defined colon cancer antigen 8	Sdccag8	76816	1 H3		-0.18071598	0.54401165	0.25852895	14393432	0.5512095	0.1908879	0.22220856	0.3468255	0.09257868	-0.33474243	-0.094953015	-0.74503833	-0.14881212
3895	122	23	1	11	Cxcl10	122	23	1	11	Cxcl10	IMAGE:5327290	Mm.877	Chemokine (C-X-C motif) ligand 10	Cxcl10	15945	5 E2|5 53.0 cM		0.5583414	0.5223247	0.24779046	145187	0.5512095	0.27172118	0.099897705	0.1326811	0.6788811	-0.34271255	-0.15714574	-0.3096697	-0.096589595
3983	125	15	1	11	2610014I16Rik	125	15	1	11	2610014I16Rik	IMAGE:639770	Mm.218698	Coiled-coil domain containing 9	Ccdc9	243846	7 A2		0.5884615	0.8522364	0.40350148	19218324	0.5512095	12256533	11019655	0.15565178	0.106364936	-0.253745	-0.25293905	-0.20412639	-0.10849944
1496	47	24	1	4	Tomm20	47	24	1	4	Tomm20	IMAGE:640575	Mm.6932	Translocase of outer mitochondrial membrane 20 homolog (yeast)	Tomm20	67952	8 E2		-0.25978285	0.37844205	0.1787222	13019732	0.45182887	0.22059686	0.046976022	0.35654718	0.23077667	-0.16581862	-0.043907836	-0.2244826	-0.22466248
1637	52	5	1	5	Polr3d	52	5	1	5	Polr3d	IMAGE:573740	Mm.20420	Polymerase (RNA) III (DNA directed) polypeptide D	Polr3d	67065	14 D2		-0.21885563	0.36733872	0.17338644	12923684	0.45182887	0.29226142	0.31886822	0.23755342	0.04327999	-0.04622999	-0.19365664	-0.14536303	-0.19214222
4341	136	21	1	12	Ltb	136	21	1	12	Ltb	IMAGE:577871	Mm.1715	Lymphotoxin B	Ltb	16994	17 B1|17 19.06 cM		0.84223276	0.56125844	0.26450685	15011	0.45182887	0.78314334	0.44810882	0.66294616	NaN	-0.13185261	-2398.64	-0.08702366	-0.077222064
4509	141	29	1	12	Gimap7	141	29	1	12	Gimap7	IMAGE:639935	Mm.30479	GTPase, IMAP family member 7	Gimap7	231932	6 B2.3	This gene encodes a protein belonging to the GTP-binding superfamily and to the immuno-associated nucleotide (IAN) subfamily of nucleotide-binding proteins. In humans, the IAN subfamily genes are located in a cluster at 7q36.1.	10934843	0.42450577	0.20003237	13410494	0.45182887	0.34757286	0.23721743	0.041048035	0.2703948	-0.38566402	-0.14404489	-0.23103297	-0.041048035
3249	102	17	1	9	D9Wsu20e	102	17	1	9	D9Wsu20e	IMAGE:582812	Mm.355034	Transmembrane protein 30A	Tmem30a	69981	9 E1		0.28897262	0.3712927	0.17136095	12908006	0.47036543	0.104093805	0.107589684	0.23368537	0.13492623	-0.09540497	-0.16159715	-0.37873328	-0.26914036
3307	104	11	1	9	Gbp2	104	11	1	9	Gbp2	IMAGE:583808	Mm.24038	Guanylate nucleotide binding protein 2	Gbp2	14469	3 H1|3 67.4 cM		0.31461096	0.45070815	0.20754908	13768376	0.47036543	0.3729313	0.54267424	0.12223601	0.12120223	-0.12305145	-0.12723528	-0.17759517	-0.21590698
1626	51	26	1	5	Il12b	51	26	1	5	Il12b	IMAGE:750641	Mm.239707	Interleukin 12b	Il12b	16160	11 A5-B2|11 19.0 cM		-0.22261442	0.40063587	0.18291801	13172047	0.41800055	0.15668102	0.1946097	0.04206139	0.24144644	-0.3291582	-0.042301223	-0.3348614	-0.26142412
4164	131	4	1	11	Dpagt1	131	4	1	11	Dpagt1	IMAGE:640474	Mm.18353	Dolichyl-phosphate (UDP-N-acetylglucosamine) acetylglucosaminephosphotransferase 1 (GlcNAc-1-P transferase)	Dpagt1	13478	9 A5.2		0.7289064	0.3745943	0.16862458	1296335	0.37184295	0.2536131	0.08248743	0.27760145	0.14122978	-0.2480114	-0.2825927	-0.07917929	-0.13366199
3604	113	20	1	10	Ccl27	113	20	1	10	Ccl27	IMAGE:1446118	Mm.425176	Chemokine (C-C motif) ligand 27	Ccl27	20301	4 A5|4 13.3 cM		0.41560778	0.42027646	0.1855114	13426852	0.255491	0.121309325	0.13063228	0.44131386	0.17661738	-0.22214797	-0.2807204	-0.11180502	-0.19655961
3314	104	18	1	9	Usp25	104	18	1	9	Usp25	IMAGE:583604	Mm.40986	Ubiquitin specific peptidase 25	Usp25	30940			0.3179686	0.30061498	0.1326534	1231786	0.255491	0.20408162	0.14037976	0.11366214	0.10053931	-0.16869496	-0.18105432	-0.191374	-0.10267381
4176	131	16	1	11	1810044O22Rik	131	16	1	11	1810044O22Rik	IMAGE:640762	Mm.20242	Cytochrome b5 type B	Cyb5b	66427	8 D2		0.74136156	0.4642071	0.20405336	13707033	0.26356685	0.12181403	0.16145217	0.24518034	0.1601609	-0.14155732	-0.11254956	-0.5165867	-0.3975274
2414	76	14	1	7	Tcrg-V4	76	14	1	7	Tcrg-V4	IMAGE:574153	Mm.391574	T-cell receptor gamma-chain mRNA V4-J1 region, 3' end					0.018197572	0.81048703	0.35587633	18235246	0.26356685	0.5244391	0.7858031	0.054084778	1220828	-0.06677933	-0.35185033	-0.054084748	-0.18407866
2033	86	6	1	8	Cd53	86	6	1	8	Cd53	IMAGE:576862	Mm.316861	CD53 antigen	Cd53	12508	3 F2.3|3 50.5 cM		-0.098187506	0.4525669	0.19816254	13763964	0.26356685	0.24640293	0.15215316	0.52642256	0.12235373	-0.12530373	-0.24737167	-0.2205485	-0.16971122
2154	68	10	1	6	Dpp8	68	10	1	6	Dpp8	IMAGE:583781	Mm.202749	Dipeptidylpeptidase 8	Dpp8	74388	9 D		-0.0636203	0.5302379	0.22807653	14304605	0.14242432	0.21204267	0.19374663	0.1617896	0.03445594	-0.5828934	-0.03683032	-0.48370543	-0.41548768
4567	143	23	1	12	Fxyd2	143	23	1	12	Fxyd2	IMAGE:640559	Mm.22742	FXYD domain-containing ion transport regulator 2	Fxyd2	11936	9 B	This gene encodes a member of a family of small membrane proteins that share a 35-amino acid signature sequence domain, beginning with the sequence PFXYD and containing 7 invariant and 6 highly conserved amino acids. The approved human gene nomenclature for the family is FXYD-domain containing ion transport regulator. Mouse FXYD5 has been termed RIC (Related to Ion Channel). FXYD2, also known as …	13075616	0.39827797	0.17081334	13168449	0.14421582	0.19691877	0.2850247	NaN	0.37345034	-0.23946373	-0.098247185	-0.20302421	0.0
3656	115	8	1	10	Dntt	115	8	1	10	Dntt	IMAGE:583353	Mm.25620	Deoxynucleotidyltransferase, terminal	Dntt	21673	19 C3|19 39.5 cM		0.44092965	0.8187256	0.34655797	17429233	0.14889815	0.077470675	-0.0034214929	0.54247904	0.5622167	-0.5481862	0.006489739	-0.91390777	-0.64055324
1623	51	23	1	5	TNF	51	23	1	5	TNF	IMAGE:5213134	Hs.241570	Tumor necrosis factor (TNF superfamily, member 2)	TNF	7124	6p21.3	This gene encodes a multifunctional proinflammatory cytokine that belongs to the tumor necrosis factor (TNF) superfamily. This cytokine is mainly secreted by macrophages. It can bind to, and thus functions through its receptors TNFRSF1A/TNFR1 and TNFRSF1B/TNFBR. This cytokine is involved in the regulation of a wide spectrum of biological processes including cell proliferation, differentiation, ap…	-0.22349009	0.9513134	0.4004074	19137243	0.15135522	0.6291599	0.85099226	0.07329595	0.14460188	-0.39335668	-11710398	-0.07329607	-0.46951103
1323	101	12	1	9	Dtymk	101	12	1	9	Dtymk	IMAGE:583035	Mm.250332	Deoxythymidylate kinase	Dtymk	21915	1 D|1 38.0 cM		-0.3366221	0.319467	0.13439322	12479987	0.15135522	0.12584819	0.1316157	0.22011858	0.114881516	-0.2200381	-0.11658366	-0.1726315	-0.17615074
2032	64	16	1	6	Gnb2-rs1	64	16	1	6	Gnb2-rs1	IMAGE:574006	Mm.5305	Guanine nucleotide binding protein (G protein), beta polypeptide 2 like 1	Gnb2l1	14694	11 B1.2		-0.09850866	0.4857719	0.20304419	14101863	0.15338004	0.55417293	0.46948856	0.3838424	0.09178312	-0.13207707	-0.11165258	-0.10615334	-0.09391762
543	17	31	1	2	Tceal8	17	31	1	2	Tceal8	IMAGE:1225728	Mm.182094	Transcription elongation factor A (SII)-like 8	Tceal8	66684	X F1		-0.6970639	10303056	0.42671177	21559875	0.15652093	0.6767998	14116852	0.048377275	0.30050617	-0.641922	-0.55307436	-0.44048047	-0.048377514
3882	122	10	1	11	Csnk2a1	122	10	1	11	Csnk2a1	IMAGE:582609	Mm.298893	Casein kinase 2, alpha 1 polypeptide	Csnk2a1	12995	2 G3		0.55218625	0.56462216	0.23267606	14958957	0.15923831	0.15954669	0.14161119	0.63736176	0.5397784	-0.2548908	-0.13854292	-0.21350196	-0.17325503
1653	52	21	1	5	Dedd	52	21	1	5	Dedd	IMAGE:576731	Mm.270139	Death effector domain-containing	Dedd	21945	1 H2|1 90.0 cM		-0.21342862	0.5590246	0.22930636	14829708	0.16035186	0.45940226	0.52438444	0.06461025	0.55329174	-0.14694947	-0.06485011	-0.10070178	-0.32190818
2030	64	14	1	6	PREDICTED: Mus musculus similar to purine-selective Na+ nucleoside cotransporter (LOC381417), mRNA	64	14	1	6	PREDICTED: Mus musculus similar to purine-selective Na+ nucleoside cotransporter (LOC381417), mRNA	IMAGE:573984	Mm.389343	Similar to solute carrier family 28 (sodium-coupled nucleoside transporter), member 2	LOC381417	381417	2 E5		-0.09932326	0.4579044	0.18752085	13801305	0.16035186	0.30417305	0.26126266	0.5138117	0.11041479	-0.17633693	-0.15223135	-0.112549305	-0.20083782
2798	88	14	1	8	Ly6a	88	14	1	8	Ly6a	IMAGE:574422	Mm.425949	Lymphocyte antigen 6 complex, locus A	Ly6a	110454	15 D3|15 42.7 cM		0.13879968	0.36651427	0.14814784	1290818	0.16556184	0.26939863	0.18651912	0.3005263	0.10594271	-0.10889271	-0.164723	-0.16845246	-0.16160221
1514	48	10	1	4	Aars	48	10	1	4	Aars	IMAGE:640995	Mm.24174	Alanyl-tRNA synthetase	Aars	234734	8 E1		-0.25147775	0.36079708	0.14341275	12843862	0.17706807	0.25522742	0.15878147	0.1982332	0.106497064	-0.109447055	-0.18542063	-0.23859942	-0.19098203
1604	51	4	1	5	Data not found	51	4	1	5	Data not found	IMAGE:576044	Mm.194986	Diacylglycerol kinase, gamma	Dgkg	110197	16 B1|16 15.5 cM		-0.22959064	0.4557265	0.17969348	13733805	0.0	0.092329234	0.2457706	0.3925276	0.30526292	-0.29826024	-0.18279336	-0.22313723	-0.0828249
2792	88	8	1	8	Mkrn3	88	8	1	8	Mkrn3	IMAGE:574274	Mm.146	Makorin, ring finger protein, 3	Mkrn3	22652	7 C|7 29.0 cM		0.1360464	0.4236864	0.1659029	13444035	0.0	0.109126106	0.30400342	0.39391902	0.31058854	-0.15824068	-0.19411916	-0.12512684	-0.09962179
1417	45	9	1	4	Fen1	45	9	1	4	Fen1	IMAGE:639819	Mm.2952	Flap structure specific endonuclease 1	Fen1	14156	19 A		-0.2965728	0.5056237	0.19757128	14275506	0.0	0.24213974	0.1288554	0.5419113	0.41490135	-0.23041199	-0.12578715	-0.21024567	-0.12824208
1686	53	22	1	5	Ebi3	53	22	1	5	Ebi3	IMAGE:1265208	Mm.256798	Epstein-Barr virus induced gene 3	Ebi3	50498	17 C|17 33.0 cM		-0.21033412	0.5050349	0.19667688	14243877	0.0	0.41666996	0.44989866	0.1889661	0.109470904	-0.25338238	-0.17880784	-0.1116054	-0.31133828
3888	122	16	1	11	Lat	122	16	1	11	Lat	IMAGE:582840	Mm.10280	Linker for activation of T cells	Lat	16797	7 F3		0.55658185	0.7351307	0.2856533	16738446	0.0	0.11988206	0.14222324	0.32109421	0.73507136	-0.47581756	-0.11061753	-0.66488266	-0.37093425
2170	68	26	1	6	Data not found	68	26	1	6	Data not found	IMAGE:583793	Mm.381907	Expressed sequence C77370	C77370	245555	X D		-0.056734994	0.4256544	0.16534854	13408304	0.0	0.19303204	0.1973378	0.10561541	0.23900157	-0.28993097	-0.10585524	-0.36887473	-0.20296998
4285	134	29	1	12	Tollip	134	29	1	12	Tollip	IMAGE:4951445	Mm.103551	Toll interacting protein	Tollip	54473	7 F5		0.8142208	11090434	0.4235626	22349923	0.0	10259352	11669793	0.021260262	0.28333026	-0.6377646	-0.73302805	-0.0212605	-0.5466151
3411	107	19	1	9	2810021G02Rik	107	19	1	9	2810021G02Rik	IMAGE:640460	Mm.434307	Similar to zinc finger protein 709	LOC626877	626877	2 H4		0.36186752	0.35421142	0.13101408	12784116	0.0	0.2218016	0.13186285	0.1425448	0.20157814	-0.21735959	-0.1909302	-0.1285547	-0.18221378
1198	124	10	1	11	Nfkb1	124	10	1	11	Nfkb1	IMAGE:575033	Mm.256765	Nuclear factor of kappa light chain gene enhancer in B-cells 1, p105	Nfkb1	18033	3 G3|3 68.9 cM		-0.37544993	0.5107617	0.18643093	14243106	0.0	0.38290465	0.3123873	0.22888076	0.11576378	-0.26197994	-0.41253507	-0.21069694	-0.117898285
2640	83	16	1	7	1810009B06Rik	83	16	1	7	1810009B06Rik	IMAGE:640758	Mm.71682	Calcium binding and coiled coil domain 1	Calcoco1	67488	15 F3		0.09579982	0.4981255	0.18107586	14069884	0.0	0.13963164	0.19950661	0.1911147	0.24348463	-0.24450482	-0.13036717	-0.48416433	-0.35972813
3578	124	26	1	11	Asxl1	124	26	1	11	Asxl1	IMAGE:581889	Mm.330677	Additional sex combs like 1 (Drosophila)	Asxl1	228790	2 H1		0.40850446	0.5912484	0.2103068	15122877	0.0	0.3089655	0.5661365	0.3276294	0.11708432	-0.3145286	-0.11945869	-0.38265547	-0.22853526
2953	93	9	1	8	Data not found	93	9	1	8	Data not found	IMAGE:639823	Mm.390945	Zinc finger protein 758	Zfp758	224598	17 A3.3		0.19621006	0.7124684	0.25088105	16628433	0.0	0.2892123	0.21216822	0.3019603	0.8367197	-0.28245825	-0.20909996	-0.39313442	-0.3251205
1783	56	23	1	5	Falz	56	23	1	5	Falz	IMAGE:583720	Mm.343986	Bromodomain PHD finger transcription factor	Bptf	207165	11 E1		-0.17365262	0.3981549	0.1393892	13182521	0.0	0.17869781	0.20545882	0.1474303	0.28854376	-0.22713108	-0.14767016	-0.23304676	-0.16464092
1998	63	14	1	6	D10Ertd610e	63	14	1	6	D10Ertd610e	IMAGE:576334	Mm.272230	DNA segment, Chr 10, ERATO Doi 610, expressed	D10Ertd610e	52666	10 D3|10 70.0 cM		-0.10638903	0.6635738	0.2316129	15695322	0.0	0.28105646	0.3528307	0.17367408	0.18943036	-0.38982487	-0.17391397	-0.7547648	-0.33879995
1709	54	13	1	5	Tnfrsf7	54	13	1	5	Tnfrsf7	IMAGE:583084	Mm.367714	CD antigen 27	Cd27	21940	6 F3|6 60.35 cM		-0.20169896	0.50621724	0.17648397	14181281	0.0	0.3045345	0.17397946	0.25894743	0.120057166	-0.37371373	-0.12243165	-0.27914262	-0.39206254
3528	111	8	1	10	Lck	111	8	1	10	Lck	IMAGE:577700	Mm.293753	Lymphocyte protein tyrosine kinase	Lck	16818	4 D2.2|4 59.0 cM		0.3999515	0.73658586	0.25253698	1639483	0.0	0.22966827	0.19029963	0.21762878	0.116555214	-0.6559398	-0.11892964	-0.79861784	-0.6187043
1652	74	13	1	7	Dedd	74	13	1	7	Dedd	IMAGE:576729	Mm.270139	Death effector domain-containing	Dedd	21945	1 H2|1 90.0 cM		-0.2137875	0.7124828	0.23665057	16456997	0.0	0.60043067	0.761186	0.3366652	NaN	-0.19543274	-0.3449062	-0.3100671	0.0
4337	136	17	1	12	Etos1	136	17	1	12	Etos1	IMAGE:577366	Mm.296952	Ectopic ossification 1	Etos1	114660	7 F3		0.83926284	11344848	0.36943647	22316382	0.0	10677311	0.8016738	0.2657951	0.15501736	-0.15796736	-0.5455098	-0.63220215	-0.91204256
1999	63	15	1	6	Egr1	63	15	1	6	Egr1	IMAGE:576356	Mm.181959	Early growth response 1	Egr1	13653	18 C/D|18 16.0 cM		-0.105946966	0.5294003	0.1700653	14394238	0.0	0.17922226	0.23210642	0.19979069	0.27065068	-0.30539274	-0.16995777	-0.48276073	-0.27771986
1651	52	19	1	5	Nr3c1	52	19	1	5	Nr3c1	IMAGE:576681	Mm.129481	Nuclear receptor subfamily 3, group C, member 1	Nr3c1	14815	18 B3|18 20.0 cM		-0.21422288	0.9413143	0.30226788	19648255	0.0	0.9459256	0.92345995	0.14286436	0.5016529	-0.40844238	-0.14310423	-0.35361013	-0.3461975
1782	56	22	1	5	Pkp3	56	22	1	5	Pkp3	IMAGE:583696	Mm.350037	Plakophilin 3	Pkp3	56460	7 F5		-0.17407735	0.3998962	0.12815605	13199363	0.0	0.25955737	0.24741197	0.15163767	0.2426709	-0.18384825	-0.18088774	-0.15163769	-0.18193324
4138	130	10	1	11	Brpf1	130	10	1	11	Brpf1	IMAGE:640234	Mm.356059	Bromodomain and PHD finger containing, 1	Brpf1	78783	6 E3		0.7057089	0.44025186	0.13943373	13568934	0.0	0.26819652	0.23986337	0.1586954	0.16791566	-0.23086378	-0.15893525	-0.27033746	-0.26620007
1066	34	10	1	3	Eaf1	34	10	1	3	Eaf1	IMAGE:640226	Mm.392806	ELL associated factor 1	Eaf1	74427	14 B		-0.42592448	0.41845638	0.13168672	13360035	0.0	0.1956206	0.22842076	0.16396706	0.18601508	-0.16478254	-0.28010613	-0.2559177	-0.19899571
1996	63	12	1	6	Mecp2	63	12	1	6	Mecp2	IMAGE:576274	Mm.131408	Methyl CpG binding protein 2	Mecp2	17257	X A7.3|X 29.6 cM		-0.107082084	0.44418862	0.13646983	13602301	0.0	0.17583607	0.23255587	0.263531	0.18478166	-0.1671472	-0.27978903	-0.20130318	-0.27181047
1455	46	15	1	4	Etnk1	46	15	1	4	Etnk1	IMAGE:640347	Mm.272548	Ethanolamine kinase 1	Etnk1	75320	6 G3|6 74.0 cM		-0.2785917	0.50482786	0.14948514	14203159	0.0	0.38735515	0.2345522	0.27188867	0.1908392	-0.2851184	-0.19321357	-0.20352696	-0.25281733
2257	71	17	1	6	0 day neonate thymus cDNA, RIKEN full-length enriched library, clone:A430079K02 product:unclassifiable, full insert sequence	71	17	1	6	0 day neonate thymus cDNA, RIKEN full-length enriched library, clone:A430079K02 product:unclassifiable, full insert sequence	IMAGE:640409	Mm.254834	0 day neonate thymus cDNA, RIKEN full-length enriched library, clone:A430079K02 product:unclassifiable, full insert sequence					-0.020781057	0.97815114	0.28768316	201294	0.0	0.8478732	10394568	0.45987332	0.24901819	-0.36476734	-0.2582246	-0.4422386	-0.2511527
3147	99	11	1	9	Dleu2	99	11	1	9	Dleu2	IMAGE:577534	Mm.32886	Deleted in lymphocytic leukemia, 2	Dleu2	328425	14 C3|14 27.6 cM		0.26437876	0.75367403	0.22073686	16998943	0.0	0.61361736	0.6575042	0.20158201	0.30343074	-0.34963685	-0.3535034	-0.3338396	-0.20158198
1608	51	8	1	5	Hdc	51	8	1	5	Hdc	IMAGE:576094	Mm.18603	Histidine decarboxylase	Hdc	15186	2 E5-G		-0.2281589	0.68538857	0.19842842	1617775	0.0	0.4920727	0.64283	0.20095463	0.36672372	-0.3032821	-0.25854915	-0.2761873	-0.20095463
3308	104	12	1	9	Gbp2	104	12	1	9	Gbp2	IMAGE:583832	Mm.24038	Guanylate nucleotide binding protein 2	Gbp2	14469	3 H1|3 67.4 cM		0.3150795	0.7745074	0.21889803	1725822	0.0	0.6723547	0.6784685	0.37133035	0.21851775	-0.2975998	-0.22089213	-0.33434618	-0.30452028
2467	78	3	1	7	Spg20	78	3	1	7	Spg20	IMAGE:582846	Mm.235523	Spastic paraplegia 20, spartin (Troyer syndrome) homolog (human)	Spg20	229285	3 C		0.0276651	0.5763156	0.16131005	14879246	0.0	0.21039818	0.22685787	0.29070333	0.24638513	-0.28217688	-0.20113371	-0.39311227	-0.45449498
2796	88	12	1	8	Arpc2	88	12	1	8	Arpc2	IMAGE:574365	Mm.337038	Actin related protein 2/3 complex, subunit 2	Arpc2	76709	1 C3|1 40.3 cM		0.13791713	13119574	0.3667566	25972862	0.0	12315863	13903991	0.29155302	0.6045858	-0.4593463	-0.5472771	-0.29155296	-0.431529
4559	143	15	1	12	Transcribed locus	143	15	1	12	Transcribed locus	IMAGE:640739	Mm.102205	Peroxisomal biogenesis factor 12	Pex12	103737	11 C		1264234	0.63036895	0.17534089	15487518	0.0	0.3184759	0.22522187	0.4608151	0.23199666	-0.42064834	-0.38599038	-0.25641394	-0.2219137
1638	52	6	1	5	Casp2	52	6	1	5	Casp2	IMAGE:573760	Mm.3921	Caspase 2	Casp2	12366	6 B2.1|6 20.5 cM		-0.21844539	0.5135813	0.1403609	14279621	0.0	0.25630993	0.27193	0.33289322	0.18594149	-0.18889149	-0.25376183	-0.3013954	-0.26320183
2731	86	11	1	8	Pias1	86	11	1	8	Pias1	IMAGE:577047	Mm.306663	Protein inhibitor of activated STAT 1	Pias1	56469	9 B		0.11777261	0.6750968	0.18315281	16023115	0.0	0.4857387	0.5555956	0.4236419	0.20407555	-0.21580867	-0.32119268	-0.20621005	-0.2881241
2988	94	12	1	8	Fip1l1	94	12	1	8	Fip1l1	IMAGE:640279	Mm.272468	FIP1 like 1 (S. cerevisiae)	Fip1l1	66899	5 D		0.21198131	0.8251946	0.22131623	17592524	0.0	0.4148122	0.45122865	0.3073675	0.2630484	-0.37897167	-0.26542282	-0.7796234	-0.44030395
1710	54	14	1	5	Es2el	54	14	1	5	Es2el	IMAGE:583108	Mm.256480	Expressed sequence 2 embryonic lethal	Es2el	27886	16 B1-B3|16 10.45 cM		-0.20131285	0.5263028	0.13858247	14395357	0.0	0.24281617	0.19277492	0.26828617	0.2720626	-0.3298723	-0.1897067	-0.30958104	-0.30011147
2225	70	17	1	6	AV006275	70	17	1	6	AV006275	IMAGE:640025	Mm.279823	NADH dehydrogenase (ubiquinone) 1 alpha subcomplex 11	Ndufa11	69875	17 D		-0.034114324	1077116	0.28279376	21492634	0.0	0.9176697	10010331	0.2751993	0.5069469	-0.4614933	-0.34511077	-0.5258117	-0.2751993
3379	106	19	1	9	2410016F01Rik	106	19	1	9	2410016F01Rik	IMAGE:640076	Mm.249986	Ring finger protein 187	Rnf187	108660	11 B2		0.34807882	0.5317405	0.12403369	14457442	0.0	0.31244522	0.27198005	0.26462835	0.23208043	-0.30183107	-0.25460917	-0.2342149	-0.25517273
3601	113	17	1	10	4930518J20Rik	113	17	1	10	4930518J20Rik	IMAGE:1445729	Mm.252800	Tudor domain containing 5	Tdrd5	214575	1 G3		0.41370434	24394794	0.5064887	5496824	0.0	15354409	17711437	0.600245	0.6207493	-12326027	-18295171	-0.600245	-15679736
1109	35	21	1	3	Stra13	35	21	1	3	Stra13	IMAGE:640502	Mm.259716	Stimulated by retinoic acid 13	Stra13	20892	11 E2		-0.40239185	0.7905663	0.16316509	1726393	0.0	0.40203834	0.3983445	0.32169214	0.32297993	-0.32250765	-0.3442161	-0.5526805	-0.49780634
3143	99	7	1	9	Transcribed locus, weakly similar to XP_379413.2 PREDICTED: hypothetical protein XP_379413 [Homo sapiens]	99	7	1	9	Transcribed locus, weakly similar to XP_379413.2 PREDICTED: hypothetical protein XP_379413 [Homo sapiens]	IMAGE:577462	Mm.37642	CDNA sequence BC032203	BC032203	210982	17 C		0.26251408	12859373	0.22379585	24588375	0.0	0.51690865	0.5023946	0.8782265	0.9329447	-0.64071846	-0.65307903	-0.52039075	-0.49908644
3502	110	14	1	10	Ifi203	110	14	1	10	Ifi203	IMAGE:582096	Mm.261270	Interferon activated gene 203	Ifi203	15950	1 H3|1 95.31 cM		0.38812178	11787486	0.18481286	22725687	0.0	0.7164802	0.8214748	0.6501816	0.44932592	-0.57271415	-0.5444251	-0.45146045	-0.50893235
1839	58	15	1	5	Gmpr	58	15	1	5	Gmpr	IMAGE:640348	Mm.290802	Guanosine monophosphate reductase	Gmpr	66355	13 A5		-0.15053828	0.9314729	0.14278038	19083797	0.0	0.48218602	0.56911606	0.4719967	0.3967959	-0.4508236	-0.4596423	-0.3989304	-0.49640077
3697	116	17	1	10	Data not found	116	17	1	10	Data not found	IMAGE:583581	Mm.3929	Zinc finger homeobox 1a	Zfhx1a	21417	18 A1|18 0.0 cM		0.46348146	16708773	0.2518681	31526175	0.0	0.85755295	0.9470125	0.7827488	0.6539055	-0.7024892	-0.82955426	-12542064	-0.65604
3144	99	8	1	9	Ccl22	99	8	1	9	Ccl22	IMAGE:577486	Mm.12895	Chemokine (C-C motif) ligand 22	Ccl22	20299	8 D1		0.2629223	15584538	0.22848383	2943754	0.0	0.89722216	0.94071454	0.6676334	0.582097	-0.8619588	-10010794	-0.5842315	-0.6988784
4527	142	15	1	12	4932433N03Rik	142	15	1	12	4932433N03Rik	IMAGE:640355	Mm.335039	PR domain containing 10	Prdm10	382066	9 A4		11433899	12458003	0.1772536	23751848	0.0	0.72532725	0.49290052	0.57043535	0.7553474	-0.49040788	-0.6443674	-0.62405294	-0.6803624
3145	99	9	1	9	AI848100	99	9	1	9	AI848100	IMAGE:577510	Mm.170002	Expressed sequence AI848100	AI848100	226551	1 H2.1		0.26337084	1446105	0.19351514	27277884	0.0	0.7593395	0.69195986	0.94344133	0.6174183	-0.6401821	-0.86917514	-0.61955273	-0.6433511
3219	101	19	1	9	Col27a1	101	19	1	9	Col27a1	IMAGE:1378843	Mm.194116	Procollagen, type XXVII, alpha 1	Col27a1	373864	4 C1		0.2775393	16314669	0.20050938	3118739	0.0	0.89207244	1157463	0.6944021	0.8432242	-0.74905854	-0.69464195	-0.7797549	-0.7152501
2980	94	4	1	8	Taf4a	94	4	1	8	Taf4a	IMAGE:640087	Mm.235542	TAF4A RNA polymerase II, TATA box binding protein (TBP)-associated factor	Taf4a	228980	2 H4		0.2083546	18032771	0.19699773	35043364	0.0	11460305	10245086	0.7446941	0.9045598	-0.7455097	-0.94403374	-0.85571754	-0.8480547
1334	42	22	1	4	Tuba2	42	22	1	4	Tuba2	IMAGE:582927	Mm.392113	Tubulin, alpha 2	Tuba2	22143	15 F1		-0.33199078	-0.98124725	0.16318804	0.5057819	0.0	-0.5523191	-0.4923525	-0.4194513	-0.4478147	0.41863576	0.52290344	0.6474138	0.42409837
1954	62	2	1	6	Hspa8	62	2	1	6	Hspa8	IMAGE:575712	Mm.290774	Heat shock protein 8	Hspa8	15481	9 A5.1|9 24.0 cM		-0.11731148	-0.7597455	0.14547145	0.5911428	0.0	-0.4291144	-0.31132984	-0.3818493	-0.49987185	0.34883666	0.39896446	0.35437775	0.31463796
2724	86	4	1	8	Cd24a	86	4	1	8	Cd24a	IMAGE:576831	Mm.29742	CD24a antigen	Cd24a	12484	10 B2|10 26.0 cM		0.11538416	-10014014	0.19439271	0.4981309	0.0	-0.3783179	-0.34664503	-0.5398189	-0.50975025	0.6597789	0.34971333	0.69861007	0.52297133
1495	47	23	1	4	Cope	47	23	1	4	Cope	IMAGE:640551	Mm.28668	Coatomer protein complex, subunit epsilon	Cope	59042	8 B3.3		-0.2601902	-0.74043787	0.1554983	0.5986399	0.0	-0.3814093	-0.3921084	-0.4543753	-0.26816913	0.35883218	0.26579475	0.4244486	0.4166137
1510	48	6	1	4	Adhfe1	48	6	1	4	Adhfe1	IMAGE:640899	Mm.28514	Alcohol dehydrogenase, iron containing, 1	Adhfe1	76187	1 A2		-0.253148	-0.79883134	0.17028879	0.5736278	0.0	-0.42935336	-0.3587126	-0.44906098	-0.3183539	0.5882869	0.3810022	0.35433626	0.31621933
4091	128	27	1	11	Oat	128	27	1	11	Oat	IMAGE:583822	Mm.13694	Ornithine aminotransferase	Oat	18242	7 F3|7 63.0 cM		0.6663108	-0.6664151	0.14777787	0.630367	0.0	-0.25870073	-0.27582997	-0.3958805	-0.39339954	0.31689835	0.37490207	0.2682051	0.3818441
1874	59	18	1	5	D4Wsu53e	59	18	1	5	D4Wsu53e	IMAGE:640432	Mm.331964	DNA segment, Chr 4, Wayne State University 53, expressed	D4Wsu53e	27981	4 D3|4 65.7 cM		-0.13561264	-0.67045915	0.14948379	0.6280267	0.0	-0.29324228	-0.3311413	-0.40038335	-0.26944152	0.34103757	0.26706713	0.44875988	0.3307635
2211	70	3	1	6	Tbl1xr1	70	3	1	6	Tbl1xr1	IMAGE:640061	Mm.202966	Transducin (beta)-like 1X-linked receptor 1	Tbl1xr1	81004	3 A3		-0.03993602	-0.6342601	0.14329629	0.6435197	0.0	-0.25877374	-0.26930997	-0.2562445	-0.27888224	0.39644036	0.25600463	0.4491975	0.37218747
1119	35	31	1	3	Hmgn2	35	31	1	3	Hmgn2	IMAGE:640742	Mm.319660	High mobility group nucleosomal binding domain 2	Hmgn2	15331	4 D3|4 62.2 cM		-0.39693543	-0.6790241	0.15875684	0.6258799	0.0	-0.38298994	-0.46851063	-0.49200147	-0.2492054	0.287565	0.31288236	0.2758708	0.2470709
2945	93	1	1	8	Rabl4	93	1	1	8	Rabl4	IMAGE:639631	Mm.30191	RAB, member of RAS oncogene family-like 4	Rabl4	67042	15 E2		0.1931889	-0.8851596	0.21360072	0.5398607	0.0	-0.2676258	-0.57319653	-0.34067708	-0.3900739	0.5015651	0.27689028	0.7184505	0.47215942
1825	58	1	1	5	Rpl27a	58	1	1	5	Rpl27a	IMAGE:640012	Mm.305750	Ribosomal protein L27a	Rpl27a	26451	7 E2-F1|7 51.55 cM		-0.15648639	-0.61819863	0.15026715	0.6514631	0.0	-0.33312827	-0.3732384	-0.2485069	-0.23291719	0.35656694	0.23054282	0.38871136	0.30918267
4110	129	14	1	11	Laptm5	129	14	1	11	Laptm5	IMAGE:639946	Mm.271868	Lysosomal-associated protein transmembrane 5	Laptm5	16792	4 D2.3		0.6819739	-0.7101675	0.17450923	0.612056	0.0	-0.46838588	-0.45019624	-0.25085887	-0.25696325	0.44851112	0.250619	0.37715018	0.33798546
3758	118	14	1	10	AU020772	118	14	1	10	AU020772	IMAGE:640329	Mm.276374	Expressed sequence AU020772	AU020772	277939	7 E2		0.49841106	-10382621	0.26488826	0.48181134	0.0	-0.24670823	-0.28590187	-0.5769881	-0.41672295	0.68417305	0.25597268	0.94316787	0.7434134
719	23	15	1	2	Adnp	23	15	1	2	Adnp	IMAGE:640729	Mm.422657	Dolichol-phosphate (beta-D) mannosyltransferase 1	Dpm1	13480	2 H3		-0.57409286	-0.7425592	0.1922578	0.596232	0.0	-0.3600031	-0.23275912	-0.2848575	-0.4566797	0.23525171	0.3297152	0.5513623	0.51960814
259	9	3	1	1	Ier5	9	3	1	1	Ier5	IMAGE:639672	Mm.12246	Immediate early response 5	Ier5	15939	1 G3|1 81.5 cM		-0.9333019	-0.5513171	0.14744924	0.6822913	0.0	-0.2272255	-0.22624248	-0.20749786	-0.3401246	0.3566578	0.20725799	0.34205878	0.2982034
3744	117	32	1	10	BC004012	117	32	1	10	BC004012	IMAGE:640005	Mm.28347	CASP8 and FADD-like apoptosis regulator	Cflar	12633	1 C1.3|1 30.1 cM		0.48992825	-0.80588186	0.21558537	0.57275265	0.0	-0.18848085	-0.54879427	-0.52982426	-0.4968502	0.19716969	0.42591733	0.54150176	0.29498893
1842	58	18	1	5	Crebbp	58	18	1	5	Crebbp	IMAGE:640048	Mm.132238	CREB binding protein	Crebbp	12914	16 A1		-0.14910975	-0.54523814	0.14590237	0.6855026	0.0	-0.3427397	-0.340396	-0.2169064	-0.2283271	0.3336131	0.27676392	0.22530013	0.2169064
2478	78	14	1	7	Sfrs1	78	14	1	7	Sfrs1	IMAGE:583110	Mm.391719	Splicing factor, arginine/serine-rich 1 (ASF/SF2)	Sfrs1	110809	11 C|11 49.0 cM		0.031718157	-0.808429	0.21685271	0.5718668	0.0	-0.4394259	-0.20052272	-0.62128085	-0.36869985	0.5212939	0.5115949	0.36706686	0.20383096
1463	46	23	1	4	Gnai2	46	23	1	4	Gnai2	IMAGE:640167	Mm.196464	Guanine nucleotide binding protein, alpha inhibiting 2	Gnai2	14678	9 F1|9 59.0 cM		-0.27481177	-0.61873436	0.16678491	0.6508651	0.0	-0.35054678	-0.36374843	-0.1852938	-0.28557324	0.41835064	0.18505393	0.31848538	0.3678853
3884	122	12	1	11	Serpinh1	122	12	1	11	Serpinh1	IMAGE:582682	Mm.22708	Serine (or cysteine) peptidase inhibitor, clade H, member 1	Serpinh1	12406	7 E1		0.553672	-0.86467457	0.23441176	0.54777575	0.0	-0.37811846	-0.20594388	-0.44543475	-0.6095025	0.49406087	0.20901226	0.7044724	0.412153
1126	36	6	1	3	Sfrs1	36	6	1	3	Sfrs1	IMAGE:640898	Mm.391719	Splicing factor, arginine/serine-rich 1 (ASF/SF2)	Sfrs1	110809	11 C|11 49.0 cM		-0.3936849	-0.67660457	0.18352698	0.62492424	0.0	-0.2532978	-0.2273336	-0.3664316	-0.44430614	0.52350056	0.28722143	0.37368536	0.23064172
2475	78	11	1	7	Sfrs1	78	11	1	7	Sfrs1	IMAGE:583038	Mm.391719	Splicing factor, arginine/serine-rich 1 (ASF/SF2)	Sfrs1	110809	11 C|11 49.0 cM		0.030662552	-0.7257367	0.19766435	0.60231346	0.0	-0.372279	-0.19727129	-0.36694247	-0.2707429	0.55064976	0.56629467	0.37818718	0.20057952
1596	50	28	1	5	LTBP1	50	28	1	5	LTBP1	IMAGE:147647	Hs.49787	Latent transforming growth factor beta binding protein 1	LTBP1	4052	2p22-p21	The protein encoded by this gene belongs to the family of latent TGF-beta binding proteins (LTBPs). The secretion and activation of TGF-betas is regulated by their association with latency-associated proteins and with latent TGF-beta binding proteins. The product of this gene targets latent complexes of transforming growth factor beta to the extracellular matrix, where the latent cytokine is subs…	-0.23176171	-0.9465802	0.25915238	0.5191979	0.0	-0.5958164	-0.73252314	-0.57265395	-0.20685029	0.2039003	0.29141796	0.6964941	0.48666447
1087	34	31	1	3	Rtn4	34	31	1	3	Rtn4	IMAGE:640358	Mm.192580	Reticulon 4	Rtn4	68585	11 A3.3		-0.4144075	-0.5490587	0.15140423	0.6839312	0.0	-0.25275546	-0.3482067	-0.36195737	-0.18901375	0.27712125	0.31741756	0.18687925	0.26288342
3726	117	14	1	10	Btrc	117	14	1	10	Btrc	IMAGE:639945	Mm.119717	Beta-transducin repeat containing protein	Btrc	12234	19 D1		0.4788261	-0.6713924	0.18816653	0.62605363	0.0	-0.30006927	-0.38259953	-0.20582938	-0.22424763	0.3341461	0.20558952	0.51006866	0.52301955
4268	134	12	1	12	Lrmp	134	12	1	12	Lrmp	IMAGE:583128	Mm.843	Lymphoid-restricted membrane protein	Lrmp	16970	6 G3|6 71.0 cM		0.7999987	-0.62218225	0.17547019	0.6502377	0.0	-0.44353187	-0.3978802	-0.1820364	-0.34709576	0.28173327	0.18179648	0.4024471	0.252208
3235	102	3	1	9	Sfrs1	102	3	1	9	Sfrs1	IMAGE:582848	Mm.391719	Splicing factor, arginine/serine-rich 1 (ASF/SF2)	Sfrs1	110809	11 C|11 49.0 cM		0.2831896	-0.67299724	0.19083372	0.6270558	0.0	-0.34825802	-0.47681707	-0.36825252	-0.18071866	0.46807814	0.39626384	0.27501643	0.17858422
160	5	32	1	1	Lss	5	32	1	1	Lss	IMAGE:641986	Mm.55075	Lanosterol synthase	Lss	16987	10 C1|10 41.1 cM		-11554096	-0.62490904	0.17771862	0.6465609	0.0	-0.21621309	-0.30022794	-0.31922817	-0.20696938	0.20401932	0.31164455	0.40931964	0.53201413
2183	69	7	1	6	Ndufb8	69	7	1	6	Ndufb8	IMAGE:639773	Mm.2060	NADH dehydrogenase (ubiquinone) 1 beta subcomplex 8	Ndufb8	67264	19 D1		-0.05124522	-0.47138685	0.1356385	0.7217288	0.0	-0.22168912	-0.34139302	-0.25064942	-0.19589959	0.24595185	0.21588288	0.19376509	0.22031644
3713	117	1	1	10	Tuba2	117	1	1	10	Tuba2	IMAGE:639633	Mm.392113	Tubulin, alpha 2	Tuba2	22143	15 F1		0.47170314	-0.77492964	0.22362752	0.5889259	0.0	-0.32338703	-0.72651386	-0.2061804	-0.49681973	0.36062753	0.20594053	0.3943768	0.38587248
1972	62	20	1	6	ITGA6	62	20	1	6	ITGA6	IMAGE:44814	Hs.133397	Integrin, alpha 6	ITGA6	3655	2q31.1	The ITGA6 protein product is the integrin alpha chain alpha 6. Integrins are integral cell-surface proteins composed of an alpha chain and a beta chain. A given chain may combine with multiple partners resulting in different integrins. For example, alpha 6 may combine with beta 4 in the integrin referred to as TSP180, or with beta 1 in the integrin VLA-6. Integrins are known to participate in cel…	-0.1114043	-0.7166724	0.20790543	0.61011523	0.0	-0.40678364	-0.15032756	-0.52980447	-0.4920023	0.32515377	0.15339588	0.3573841	0.45183802
1685	53	21	1	5	D10Wsu52e	53	21	1	5	D10Wsu52e	IMAGE:1265174	Mm.9257	DNA segment, Chr 10, Wayne State University 52, expressed	D10Wsu52e	28088	10 C1|10 46.0 cM		-0.21076451	-0.7099857	0.21128699	0.6102708	0.0	-0.23244767	-0.2584439	-0.41446012	-0.53119403	0.28290427	0.24171215	0.2784716	0.60030895
2266	71	26	1	6	Eif4g2	71	26	1	6	Eif4g2	IMAGE:640625	Mm.185453	Eukaryotic translation initiation factor 4, gamma 2	Eif4g2	13690	7 E3|7 51.52 cM	Translation initiation is mediated by specific recognition of the cap structure by eukaryotic translation initiation factor 4F (eIF4F), which is a cap binding protein complex that consists of three subunits: eIF4A, eIF4E and eIF4G. The protein encoded by this gene shares similarity with the C-terminal region of eIF4G, that contains the binding sites for eIF4A and eIF3; eIF4G in addition, contains…	-0.017198266	-0.71078235	0.2125525	0.61590344	0.0	-0.56877905	-0.69960463	-0.20163757	-0.40064126	0.20082206	0.20503804	0.2686219	0.2979849
4586	144	10	1	12	Mapk3	144	10	1	12	Mapk3	IMAGE:641003	Mm.8385	Mitogen activated protein kinase 3	Mapk3	26417	7 F3|7 61.0 cM		14392027	-0.70791006	0.21286906	0.61071354	0.0	-0.35237235	-0.17743117	-0.4949506	-0.27664217	0.3803382	0.18049936	0.35905385	0.6103525
960	30	32	1	3	Rpl15	30	32	1	3	Rpl15	IMAGE:583166	Mm.387909	Ribosomal protein L15	Rpl15	66480	9 A3|14		-0.48074818	-0.47026074	0.14307824	0.7224864	0.0	-0.2386124	-0.1808312	-0.2518149	-0.36416894	0.1833238	0.2202053	0.2473229	0.1947635
1488	47	16	1	4	Data not found	47	16	1	4	Data not found	IMAGE:640755	Mm.393124	Transcribed locus, strongly similar to XP_900360.2 similar to fetal Alzheimer antigen isoform 2 isoform 2 [Mus musculus]					-0.26309535	-0.49248874	0.15183933	0.7117876	0.0	-0.3758304	-0.35453135	-0.2565251	-0.17313856	0.17018859	0.19479726	0.24875963	0.19618413
1327	101	13	1	9	Sfrs5	101	13	1	9	Sfrs5	IMAGE:583131	Mm.43331	Splicing factor, arginine/serine-rich 5 (SRp40, HRS)	Sfrs5	20384	12 D2		-0.33450502	-0.47842634	0.14884901	0.7185295	0.0	-0.20932035	-0.37131783	-0.26469687	-0.17512181	0.21970001	0.17274745	0.24858658	0.2522145
3512	110	24	1	10	Stat2	110	24	1	10	Stat2	IMAGE:5351573	Mm.293120	Signal transducer and activator of transcription 2	Stat2	20847	10 D3|10 70.0 cM		0.39341328	-0.7113595	0.22245792	0.6132354	0.0	-0.39208925	-0.16589153	-0.61354566	-0.5535976	0.2186215	0.16895972	0.47227633	0.2604562
2177	69	1	1	6	Btg2	69	1	1	6	Btg2	IMAGE:639629	Mm.392646	B-cell translocation gene 2, anti-proliferative	Btg2	12227	1 E4|1 71.0 cM		-0.053720895	-0.736692	0.23157376	0.6045925	0.0	-0.67153054	-0.29480422	-0.16171718	-0.5485994	0.38476455	0.1614773	0.41628134	0.30759338
4537	142	25	1	12	Aak1	142	25	1	12	Aak1	IMAGE:640223	Mm.221038	AP2 associated kinase 1	Aak1	269774	6 D1|6 35.5 cM		11776247	-0.6170956	0.19680224	0.65102756	0.0	-0.21163695	-0.33128768	-0.46242836	-0.21217948	0.24591447	0.20980512	0.5301944	0.2649361
4569	143	25	1	12	Ncoa2	143	25	1	12	Ncoa2	IMAGE:640607	Mm.2537	Nuclear receptor coactivator 2	Ncoa2	17978	1 A3-A5|1 1.0 cM		13195769	-0.89771205	0.28683898	0.53666866	0.0	-0.31685275	-0.17086327	-0.76047754	-0.56980747	0.17335589	0.3332705	0.7844978	0.48172313
1955	62	3	1	6	Tra1	62	3	1	6	Tra1	IMAGE:575854	Mm.87773	Heat shock protein 90kDa beta (Grp94), member 1	Hsp90b1	22027	10 C1|10 49.0 cM		-0.11692007	-0.46125054	0.14817837	0.7266214	0.0	-0.29350471	-0.16620094	-0.16961029	-0.29325533	0.16869354	0.30350298	0.21041755	0.23981686
1329	42	17	1	4	Cbx7	42	17	1	4	Cbx7	IMAGE:582807	Mm.432615	Apolipoprotein B editing complex 3	Apobec3	80287	15 E2		-0.33352315	-0.45995563	0.14832325	0.725981	0.0	-0.2052511	-0.22104803	-0.17795219	-0.20969938	0.1771367	0.18044649	0.34841555	0.31987303
1590	50	22	1	5	SLC11A1	50	22	1	5	SLC11A1	IMAGE:140625	Hs.591607	Solute carrier family 11 (proton-coupled divalent metal ion transporters), member 1	SLC11A1	6556	2q35		-0.23414639	-0.4637951	0.14963123	0.7240555	0.0	-0.18349029	-0.17793468	-0.21917215	-0.16295412	0.16000414	0.3757859	0.3165005	0.25933862
1859	59	3	1	5	Kpna2	59	3	1	5	Kpna2	IMAGE:640444	Mm.12508	Karyopherin (importin) alpha 2	Kpna2	16647	11 E1		-0.14210343	-0.6083603	0.19738632	0.6598289	0.0	-0.44381422	-0.61509377	-0.27030054	-0.19856301	0.2335949	0.19618864	0.27830583	0.19758023
1310	41	30	1	4	Data not found	41	30	1	4	Data not found	IMAGE:1264669	Mm.272336	Interleukin enhancer binding factor 2	Ilf2	67781	3 F2		-0.34296083	-0.72216934	0.23515028	0.6121196	0.0	-0.5130721	-0.73725814	-0.5313459	-0.14087409	0.13792412	0.22572462	0.23364031	0.3688381
4286	134	30	1	12	Cai	134	30	1	12	Cai	IMAGE:4971952	Mm.2442	Protein disulfide isomerase associated 4	Pdia4	12304	6 B2.3|6 18.0 cM		0.815404	-0.7892837	0.25823194	0.5853387	0.0	-0.75577223	-0.65959936	-0.1903604	-0.25222817	0.18954489	0.3298564	0.4955179	0.28425524
3628	114	12	1	10	Atp6ap1	114	12	1	10	Atp6ap1	IMAGE:583065	Mm.21961	ATPase, H+ transporting, lysosomal accessory protein 1	Atp6ap1	54411	X A7.3|X 29.83 cM		0.42862278	-0.8425458	0.27849212	0.546813	0.0	-0.23536484	-0.31527746	-0.1391663	-0.23737985	0.6384044	0.13892643	0.96589476	0.6997693
553	18	9	1	2	Afmid	18	9	1	2	Afmid	IMAGE:582985	Mm.273958	Arylformamidase	Afmid	71562	11 E2		-0.6886997	-0.4905278	0.16435586	0.71113944	0.0	-0.11945216	-0.24778223	-0.25186053	-0.28185004	0.2888083	0.12871669	0.3727094	0.27093184
2594	82	2	1	7	Gtf2b	82	2	1	7	Gtf2b	IMAGE:640038	Mm.271756	General transcription factor IIB	Gtf2b	229906	3 H1		0.074795865	-0.53162324	0.17814818	0.6902136	0.0	-0.15315111	-0.25481915	-0.3271075	-0.21127486	0.31715566	0.16241561	0.47057885	0.22999024
1975	62	23	1	6	MAPK6	62	23	1	6	MAPK6	IMAGE:50506	Hs.411847	Mitogen-activated protein kinase 6	MAPK6	5597	15q21	The protein encoded by this gene is a member of the Ser/Thr protein kinase family, and is most closely related to mitogen-activated protein kinases (MAP kinases). MAP kinases also known as extracellular signal-regulated kinases (ERKs), are activated through protein phosphorylation cascades and act as integration points for multiple biochemical signals. This kinase is localized in the nucleus, and…	-0.11086588	-0.7024331	0.24118586	0.62220144	0.0	-0.79788125	-0.53558165	-0.28181738	-0.19469732	0.22619338	0.2521791	0.3288193	0.19256288
2368	74	32	1	7	DDB1	74	32	1	7	DDB1	IMAGE:4823153	Hs.290758	Damage-specific DNA binding protein 1, 127kDa	DDB1	1642	11q12-q13	This gene encodes the large subunit of DNA damage-binding protein which is a heterodimer composed of a large and a small subunit. This protein functions in nucleotide-excision repair. Its defective activity causes the repair defect in the patients with xeroderma pigmentosum complementation group E (XPE). However, it remains for mutation analysis to demonstrate whether the defect in XPE patients i…	0.008496556	-0.86987245	0.301818	0.5582979	0.0	-0.8728526	-0.54810333	-0.31361037	-0.002134502	0.522594	NaN	0.5391338	0.47335306
3129	98	25	1	9	Alox5ap	98	25	1	9	Alox5ap	IMAGE:3376228	Mm.19844	Arachidonate 5-lipoxygenase activating protein	Alox5ap	11690			0.2577127	-13880857	0.48285383	0.34689757	0.0	-0.23956047	-0.31563693	-0.24441779	-0.16891688	10327286	0.16654263	19743857	14101539
961	31	1	1	3	Mpp1	31	1	1	3	Mpp1	IMAGE:583178	Mm.391267	Membrane protein, palmitoylated	Mpp1	17524	X A7.3|X 30.48 cM		-0.48019812	-0.72642386	0.25316423	0.6066611	0.0	-0.12651293	-0.23033565	-0.60423136	-0.5549195	0.4694679	0.1357774	0.53769106	0.24675947
4483	141	3	1	12	Map3k10	141	3	1	12	Map3k10	IMAGE:639683	Mm.389883	Mitogen activated protein kinase kinase kinase 10	Map3k10	269881	7 A3		10368317	-0.4980479	0.17484842	0.71058434	0.0	-0.31505257	-0.44336194	-0.13666046	-0.4313199	0.15867217	0.16283418	0.20762995	0.13666046
829	36	24	1	3	Rab14	36	24	1	3	Rab14	IMAGE:640958	Mm.198264	RAB14, member RAS oncogene family	Rab14	68365	2 B		-0.5284802	-0.58527964	0.20795277	0.6624942	0.0	-0.15506862	-0.23011214	-0.33512795	-0.22272038	0.19246008	0.16433321	0.5124767	0.52881956
4548	143	4	1	12	Clta	143	4	1	12	Clta	IMAGE:640475	Mm.298875	Clathrin, light polypeptide (Lca)	Clta	12757			12201782	-0.5733726	0.20423542	0.6713717	0.0	-0.3683703	-0.11448709	-0.3608641	-0.4100421	0.2466832	0.19914977	0.11779523	0.4760986
1240	39	24	1	4	CASP8	39	24	1	4	CASP8	IMAGE:5228776	Hs.591630	Caspase 8, apoptosis-related cysteine peptidase	CASP8	841	2q33-q34	This gene encodes a protein that is a member of the cysteine-aspartic acid protease (caspase) family. Sequential activation of caspases plays a central role in the execution-phase of cell apoptosis. Caspases exist as inactive proenzymes composed of a prodomain, a large protease subunit, and a small protease subunit. Activation of caspases requires proteolytic processing at conserved internal aspa…	-0.36012068	-0.52301085	0.18645959	0.6956804	0.0	-0.20692867	-0.096253864	-0.356605	-0.30066532	0.3665554	0.31509155	0.35038173	0.09956198
3014	95	6	1	8	Rnf130	95	6	1	8	Rnf130	IMAGE:640519	Mm.359004	Ring finger protein 130	Rnf130	59044	11 B1.2		0.22234015	-0.7080606	0.25257212	0.6043494	0.0	-0.10802825	-0.17531171	-0.31730837	-0.26171085	0.62924856	0.11729275	0.78176	0.44158214
2476	78	12	1	7	Herc4	78	12	1	7	Herc4	IMAGE:583062	Mm.234437	Hect domain and RLD 4	Herc4	67345	10 B4		0.031049877	-0.505582	0.18153937	0.7066281	0.0	-0.15536417	-0.17037201	-0.29662073	-0.47318447	0.22459228	0.30943304	0.22789282	0.16486847
3246	102	14	1	9	D4Wsu53e	102	14	1	9	D4Wsu53e	IMAGE:583112	Mm.331964	DNA segment, Chr 4, Wayne State University 53, expressed	D4Wsu53e	27981	4 D3|4 65.7 cM		0.287425	-0.3865856	0.13947168	0.76518255	0.0	-0.12919539	-0.27493775	-0.17725563	-0.19387007	0.21414636	0.1796118	0.2386256	0.13869973
2629	83	5	1	7	Ywhah	83	5	1	7	Ywhah	IMAGE:640494	Mm.332314	Tyrosine 3-monooxygenase/tryptophan 5-monooxygenase activation protein, eta polypeptide	Ywhah	22629	5 B1		0.09085041	-0.56369185	0.20457791	0.6733798	0.0	-0.1938386	-0.30265152	-0.2814418	-0.11212383	0.28422543	0.10974948	0.532984	0.4377526
4021	126	21	1	11	Sep15	126	21	1	11	15-Sep	IMAGE:582910	Mm.29812	Selenoprotein	15-Sep	93684	3 H3		0.61237615	-0.5425618	0.19759506	0.683886	0.0	-0.19253044	-0.15128902	-0.22516337	-0.3560446	0.26334262	0.15435724	0.5512656	0.27625436
551	18	7	1	2	Sox4	18	7	1	2	Sox4	IMAGE:582937	Mm.240627	SRY-box containing gene 4	Sox4	20677	13 A3-A5|13 20.0 cM		-0.69030076	-0.70546865	0.25734988	0.6083344	0.0	-0.454853	-0.13670987	-0.22437689	-0.107325286	0.45578992	0.10495095	0.70105207	0.6368165
1273	74	6	1	7	Cd28	74	6	1	7	Cd28	IMAGE:576501	Mm.255003	CD28 antigen	Cd28	12487	1 C1-C3|1 30.1 cM		-0.3511119	-0.48107684	0.17558934	0.71908706	0.0	-0.17079975	-0.1612674	-0.4239881	-0.40968063	0.16376008	0.19405584	0.2190445	0.18171108
2209	70	1	1	6	Cenph	70	1	1	6	Cenph	IMAGE:640013	Mm.273502	Centromere protein H	Cenph	26886	13 D1|13 51.0 cM		-0.0407495	-0.543137	0.1984624	0.6869587	0.0	-0.18383017	-0.12603101	-0.42913508	-0.37471104	0.25684786	0.12909928	0.43220806	0.24068554
4486	141	6	1	12	5832424M12Rik	141	6	1	12	5832424M12Rik	IMAGE:639755	Mm.23928	FCH domain only 2	Fcho2	218503	13 D1		10435333	-0.6917205	0.25312558	0.6218306	0.0	-0.6700958	-0.35701707	-0.08962619	-0.44040236	0.20914336	0.089386314	0.46237963	0.44883132
2845	89	29	1	8	Hira	89	29	1	8	Hira	IMAGE:1363228	Mm.15694	Histone cell cycle regulation defective homolog A (S. cerevisiae)	Hira	15260	16 A-B1|16 12.0 cM		0.1491115	-0.40734333	0.14919798	0.75431037	0.0	-0.30355984	-0.1524995	-0.17090276	-0.1445345	0.2126968	0.28223616	0.14240001	0.22054373
741	26	23	1	3	Lsp1	26	23	1	3	Lsp1	IMAGE:640873	Mm.234003	Lymphocyte specific 1	Lsp1	16985	7 F5|7 69.0 cM		-0.55971265	-0.6850943	0.25111014	0.62809145	0.0	-0.66541034	-0.6541707	-0.12692837	-0.2996362	0.25918457	0.12668851	0.42799306	0.18036562
3244	102	12	1	9	1700034P14Rik	102	12	1	9	1700034P14Rik	IMAGE:583064	Mm.57286	GC-rich promoter binding protein 1	Gpbp1	73274	13 D2.1		0.28651717	-0.4124687	0.15121053	0.7510759	0.0	-0.16515476	-0.14138186	-0.26701075	-0.13221946	0.30981168	0.26067764	0.24353373	0.13008496
1043	33	19	1	3	2310075G12Rik	33	19	1	3	2310075G12Rik	IMAGE:639686	Mm.390387	MIF4G domain containing	Mif4gd	69674	11 E2		-0.4377483	-0.48548463	0.17815202	0.71419704	0.0	-0.3264801	-0.34797138	-0.1429429	-0.1652925	0.14212744	0.15732272	0.3664477	0.2933538
2365	74	29	1	7	Il1a	74	29	1	7	Il1a	IMAGE:3599550	Mm.15534	Interleukin 1 alpha	Il1a	16175	2 F|2 73.0 cM		0.007347577	-0.95610446	0.35191572	0.52986366	0.0	-10525529	-0.91159624	-0.2017422	-0.21134058	0.24526607	0.6726159	0.2017422	0.32756168
4405	138	21	1	12	E2f2	138	21	1	12	E2f2	IMAGE:582911	Mm.307932	E2F transcription factor 2	E2f2	242705	4 D3		0.90944517	-0.67173576	0.24736623	0.62134695	0.0	-0.36835718	-0.3368785	-0.15512618	-0.14726356	0.2522984	0.14488919	0.7128235	0.5693066
2843	89	27	1	8	1200009K13Rik	89	27	1	8	1200009K13Rik	IMAGE:1363151	Mm.240490	Serpine1 mRNA binding protein 1	Serbp1	66870	6 C1		0.14868717	-0.32083294	0.11838845	0.80050206	0.0	-0.16083339	-0.15987411	-0.13355322	-0.1512894	0.20664012	0.16921434	0.13355322	0.16837396
4009	126	9	1	11	Man2b1	126	9	1	11	Man2b1	IMAGE:582994	Mm.4219	Mannosidase 2, alpha B1	Man2b1	17159	8 C2|8 37.0 cM		0.60385746	-0.45271447	0.1691358	0.7305555	0.0	-0.10096876	-0.19294506	-0.24177335	-0.32108	0.31578466	0.11023323	0.3120431	0.21602973
3130	98	26	1	9	Cd209a	98	26	1	9	Cd209a	IMAGE:3413503	Mm.32510	CD209a antigen	Cd209a	170786	8 A1.1		0.25808492	-0.4459319	0.16729009	0.7346424	0.0	-0.35920262	-0.28466803	-0.21700656	-0.118142754	0.115192786	0.19292985	0.1871472	0.30943775
1985	63	1	1	6	Pitpn	63	1	1	6	Pitpn	IMAGE:576212	Mm.3128	Phosphatidylinositol transfer protein, alpha	Pitpna	18738	11 B5|11 44.11 cM		-0.109950334	-0.6917764	0.26073125	0.6200996	0.0	-0.13048096	-0.17448214	-0.6077316	-0.4956634	0.23376764	0.1397454	0.62875444	0.35648012
823	26	23	1	3	Lsp1	26	23	1	3	Lsp1	IMAGE:640873	Mm.234003	Lymphocyte specific 1	Lsp1	16985	7 F5|7 69.0 cM		-0.53182364	-0.3611304	0.13650995	0.77873087	0.0	-0.124701366	-0.19106397	-0.25269395	-0.15709232	0.1937134	0.23011583	0.1342057	0.16093506
1342	134	11	1	12	Itgb2	134	11	1	12	Itgb2	IMAGE:583119	Mm.1137	Integrin beta 2	Itgb2	16414	10 C1|10 41.5 cM		-0.3307941	-0.6336248	0.24101825	0.6413939	0.0	-0.19311355	-0.09443063	-0.37611175	-0.4335271	0.26924372	0.097499	0.6302973	0.44027627
699	22	27	1	2	Data not found	22	27	1	2	Data not found	IMAGE:640261	Mm.294770	Ssu72 RNA polymerase II CTD phosphatase homolog (yeast)	Ssu72	68991	4 E2		-0.58760816	-0.59154916	0.22573099	0.6688364	0.0	-0.22242574	-0.1165281	-0.5950512	-0.51237744	0.1843672	0.11959635	0.3009802	0.31487036
2535	80	7	1	7	Alas1	80	7	1	7	Alas1	IMAGE:583710	Mm.290578	Aminolevulinic acid synthase 1	Alas1	11655	9 F1		0.05161612	-0.4842677	0.18510666	0.7123932	0.0	-0.16286163	-0.08879764	-0.19111383	-0.23590934	0.34034812	0.09186576	0.38650715	0.43966734
1700	54	4	1	5	D4Wsu53e	54	4	1	5	D4Wsu53e	IMAGE:582868	Mm.331964	DNA segment, Chr 4, Wayne State University 53, expressed	D4Wsu53e	27981	4 D3|4 65.7 cM		-0.20474884	-0.54281753	0.2077168	0.68607444	0.0	-0.33936518	-0.42463946	-0.14574522	-0.1327272	0.12977721	0.17120145	0.43328387	0.39453053
4267	134	11	1	12	Itgb2	134	11	1	12	Itgb2	IMAGE:583119	Mm.1137	Integrin beta 2	Itgb2	16414	10 C1|10 41.5 cM		0.79892725	-0.59789675	0.2294812	0.66080076	0.0	-0.5223465	-0.46168214	-0.46742487	NaN	0.15198518	-2398.64	0.43358088	0.22615802
1486	47	14	1	4	Trim62	47	14	1	4	Trim62	IMAGE:640707	Mm.30653	Tripartite motif-containing 62	Trim62	67525	4 D2.2		-0.2640996	-0.41142154	0.15821631	0.7524332	0.0	-0.19134067	-0.31413478	-0.12004566	-0.29494447	0.12990384	0.11980583	0.23698926	0.23852164
1691	53	27	1	5	Dnajc13	53	27	1	5	Dnajc13	IMAGE:1281355	Mm.217256	DnaJ (Hsp40) homolog, subfamily C, member 13	Dnajc13	235567	9 F1		-0.20865576	-0.6043129	0.23262511	0.6645587	0.0	-0.63538873	-0.5731124	-0.124753475	-0.23726171	0.1874923	0.30238193	0.124753416	0.2321077
4047	127	15	1	11	Add3	127	15	1	11	Add3	IMAGE:583522	Mm.426080	Adducin 3 (gamma)	Add3	27360	19 D2|19 47.0 cM		0.6306483	-0.37195355	0.14335835	0.77321154	0.0	-0.2544995	-0.28129262	-0.17665403	-0.1256571	0.12270711	0.13381077	0.2093969	0.1837962
1702	54	6	1	5	Rpl7a	54	6	1	5	Rpl7a	IMAGE:582916	Mm.398371	Ribosomal protein L7a	Rpl7a	27176	2 A3|2 18.0 cM		-0.20390052	-0.38947093	0.15038447	0.7641217	0.0	-0.2831518	-0.2683704	-0.26604345	-0.10391095	0.100960955	0.17683642	0.14866684	0.20994294
120	53	4	1	5	Ccl25	53	4	1	5	Ccl25	IMAGE:575567	Mm.7275	Chemokine (C-C motif) ligand 25	Ccl25	20300	8 A1.1|8 1.0 cM		-12330971	-0.74580306	0.29185927	0.6050424	0.0	-0.47867584	NaN	-0.51557034	-0.93722254	0.19411077	-2398.64	0.36099327	0.3797915
1692	53	28	1	5	Zp3r	53	28	1	5	Zp3r	IMAGE:1281391	Mm.4644	Zona pellucida 3 receptor	Zp3r	22789	1 E4|1 67.0 cM		-0.20824973	-0.48761916	0.19149694	0.7099681	0.0	-0.2147566	-0.16730791	-0.12804574	-0.26756036	0.23272207	0.12780589	0.5250956	0.2871825
4042	127	10	1	11	Tgds	127	10	1	11	Tgds	IMAGE:583402	Mm.251537	TDP-glucose 4,6-dehydratase	Tgds	76355	14 E4		0.6265056	-0.3277694	0.12990376	0.79705757	0.0	-0.14353469	-0.12359948	-0.21858525	-0.22104472	0.13828816	0.1266677	0.17776674	0.1615909
2790	88	6	1	8	2610510L01Rik	88	6	1	8	2610510L01Rik	IMAGE:574272	Mm.271056	Zinc finger, matrin type 5	Zmat5	67178	11 A1|11 3.0 cM		0.13514669	-0.6981973	0.27792186	0.6214814	0.0	-0.18158613	-0.050665565	-0.6184597	-0.6009142	0.45790958	0.05373381	0.49009776	0.33942246
3433	108	9	1	9	Pank2	108	9	1	9	Pank2	IMAGE:640976	Mm.151640	Pantothenate kinase 2 (Hallervorden-Spatz syndrome)	Pank2	74450	2 F1		0.3718518	-0.43508044	0.17485325	0.7376111	0.0	-0.14572065	-0.2619061	-0.18413371	-0.14483744	0.14188747	0.15006419	0.4273395	0.2844327
4277	134	21	1	12	Cd86	134	21	1	12	Cd86	IMAGE:619124	Mm.1452	CD86 antigen	Cd86	12524	16 B5|16 26.9 cM		0.809804	-0.38988432	0.15776019	0.762836	0.0	-0.26008916	-0.20303857	-0.111295074	-0.12389472	0.11047961	0.20450155	0.32098854	0.22525007
2587	81	27	1	7	Hadhsc	81	27	1	7	Hadhsc	IMAGE:639882	Mm.260164	Hydroxyacyl-Coenzyme A dehydrogenase	Hadh	15107	3 G3		0.07173967	-0.5805962	0.23575458	0.662516	0.0	-0.12024774	-0.057077147	-0.27418447	-0.17520636	0.46935028	0.060145363	0.62575114	0.5404225
3030	95	22	1	8	Nfatc3	95	22	1	8	Nfatc3	IMAGE:640531	Mm.383185	Nuclear factor of activated T-cells, cytoplasmic, calcineurin-dependent 3	Nfatc3	18021	8 D|8 51.0 cM		0.22916785	-0.4907224	0.19940038	0.71605426	0.0	-0.55994135	-0.12219799	-0.3685792	-0.22224683	0.20123793	0.12526627	0.15349442	0.2099255
1312	41	32	1	4	Psap	41	32	1	4	Psap	IMAGE:1264859	Mm.431402	Prosaposin	Psap	19156	10 B4|10 35.0 cM		-0.34191054	-0.38234073	0.15571685	0.768653	0.0	-0.27688736	-0.15028161	-0.35256487	-0.13218364	0.14650632	0.17736326	0.16352665	0.13004917
2364	74	28	1	7	Prkdc	74	28	1	7	Prkdc	IMAGE:1345935	Mm.71	Protein kinase, DNA activated, catalytic polypeptide	Prkdc	19090	16 B1|16 9.2 cM		0.00686543	-0.85291713	0.34965485	0.5775322	0.0	-10651343	-1050806	-0.15229148	-0.27171063	0.20706095	0.30450684	0.20786679	0.15229148
3177	100	9	1	9	Hsd17b4	100	9	1	9	Hsd17b4	IMAGE:574568	Mm.277857	Cd63 antigen	Cd63	12512	10 D3|10 72.0 cM		0.270214	-0.41796756	0.17156845	0.7469237	0.0	-0.1631643	-0.0761484	-0.18255988	-0.21909362	0.29440367	0.079216704	0.37026381	0.28701985
2096	66	16	1	6	2410015B03Rik	66	16	1	6	2410015B03Rik	IMAGE:583157	Mm.135188	Transmembrane and coiled-coil domains 6	Tmco6	71983	18 B3		-0.08429424	-0.49594182	0.20367652	0.70941716	0.0	-0.3998167	-0.40616247	-0.09422214	-0.34975657	0.39104763	0.09398228	0.13176133	0.11701818
2362	74	26	1	7	RAD52	74	26	1	7	RAD52	IMAGE:1675900	Hs.410355	RAD52 homolog (S. cerevisiae)	RAD52	5893	12p13-p12.2	The protein encoded by this gene shares similarity with Saccharomyces cerevisiae Rad52, a protein important for DNA double-strand break repair and homologous recombination. This gene product was shown to bind single-stranded DNA ends, and mediate the DNA-DNA interaction necessary for the annealing of complementary DNA strands. It was also found to interact with DNA recombination protein RAD51, wh…	0.0064235106	-0.98373413	0.4042559	0.5272969	0.0	-13576008	-10009172	NaN	-0.6841993	0.07923873	0.5858617	0.0	0.1526336
4273	134	17	1	12	Jak2	134	17	1	12	Jak2	IMAGE:5068946	Mm.275839	Janus kinase 2	Jak2	16452	19 C1|19 24.0 cM		0.8058879	-0.46577227	0.19145767	0.7268355	0.0	-0.43612796	-0.4000889	-0.079741046	-0.2564186	0.20601799	0.15076526	0.25418827	0.079741046
4396	138	12	1	12	Anapc4	138	12	1	12	Anapc4	IMAGE:583067	Mm.272568	Anaphase promoting complex subunit 4	Anapc4	52206	5 C1|5 31.0 cM		0.8972862	-0.5500146	0.22612117	0.6903367	0.0	-0.42872137	-0.70667386	-0.110004246	-0.34723324	0.15851511	0.17885964	0.16004673	0.11000422
196	7	4	1	1	Capn2	7	4	1	1	Capn2	IMAGE:583248	Mm.19306	Calpain 2	Capn2	12334	1 H5		-10561723	-0.38511103	0.15868026	0.7652016	0.0	-0.1680497	-0.10655507	-0.11916142	-0.25457066	0.2685946	0.19508368	0.31856582	0.10986318
1511	48	7	1	4	6820402O20Rik	48	7	1	4	6820402O20Rik	IMAGE:640923	Mm.392436	RNA binding motif protein 39	Rbm39	170791	2 H1		-0.2527723	-0.5938891	0.24574535	0.66930497	0.0	-0.65503645	-0.57791877	NaN	-0.5358569	0.2944752	0.11702226	0.11650586	0.0
1683	53	19	1	5	Fyb	53	19	1	5	Fyb	IMAGE:1264938	Mm.170905	Prohibitin	Phb	18673	11 D|11 55.6 cM		-0.21156567	-0.49850246	0.20762728	0.71274763	0.0	-0.3439408	-0.6117934	-0.11590177	-0.30631465	0.11508624	0.12892638	0.1409015	0.23114502
1419	45	11	1	4	2010008E23Rik	45	11	1	4	2010008E23Rik	IMAGE:639867	Mm.390381	Ataxin 7-like 3	Atxn7l3	217218	11 D		-0.29544243	-0.42849392	0.17902198	0.7450435	0.0	-0.36884403	-0.32287535	-0.08083832	-0.36834112	0.23269169	0.102346644	0.08083832	0.15720019
1981	62	29	1	6	ACVRL1	62	29	1	6	ACVRL1	IMAGE:182661	Hs.591026	Activin A receptor type II-like 1	ACVRL1	94	12q11-q14	Activin A receptor, type II-like 1 (also called activin receptor-like kinase 1) is a type I cell-surface receptor for the TGF-beta superfamily of ligands. It shares with other type I receptors a high degree of similarity in serine-threonine kinase subdomains, a glycine- and serine-rich region (called the GS domain) preceding the kinase domain, and a short C-terminal tail. The protein (sometimes t…	-0.11043629	-0.45037368	0.18922992	0.72946745	0.0	-0.10626696	-0.2660548	-0.23700976	-0.28307647	0.17136379	0.4560169	0.1659348	0.115771234
2982	94	6	1	8	Ensa	94	6	1	8	Ensa	IMAGE:640135	Mm.241365	Endosulfine alpha	Ensa	56205	3 F2.1		0.20937282	-0.55132246	0.2322942	0.67613834	0.0	-0.09657188	-0.117290355	-0.071062714	-0.26052958	0.6292466	0.07082285	0.54601145	0.4137546
1719	54	23	1	5	Wdr3	54	23	1	5	Wdr3	IMAGE:582952	Mm.24591	WD repeat domain 3	Wdr3	269470	3 F2.2		-0.19910805	-0.39425015	0.16683258	0.75908446	0.0	-0.17288138	-0.1874381	-0.13152897	-0.09539345	0.22052145	0.09301907	0.29373384	0.3824844
2086	134	5	1	12	Slc12a6	134	5	1	12	Slc12a6	IMAGE:582917	Mm.261614	Solute carrier family 12, member 6	Slc12a6	107723	2 E3		-0.08749605	-0.54367125	0.23047633	0.6931959	0.0	-0.4788038	-0.65685046	-0.06728402	-0.36641675	0.13358735	0.067044154	0.22597767	0.17872097
2186	69	10	1	6	Eif4a1	69	10	1	6	Eif4a1	IMAGE:639845	Mm.371557	Eukaryotic translation initiation factor 4A1	Eif4a1	13681	11 B3|11 39.0 cM		-0.050409295	-0.49133638	0.2086221	0.71399975	0.0	-0.3792444	-0.41740072	-0.027325153	-0.34714723	0.25233	0.02708532	0.26980966	0.24500296
546	18	2	1	2	D4Wsu53e	18	2	1	2	D4Wsu53e	IMAGE:582817	Mm.331964	DNA segment, Chr 4, Wayne State University 53, expressed	D4Wsu53e	27981	4 D3|4 65.7 cM		-0.69438565	-0.49453825	0.210379	0.7094604	0.0	-0.078508124	-0.22351027	-0.4154036	-0.35215276	0.12971221	0.08777259	0.4372845	0.2538088
1476	47	4	1	4	Nf2	47	4	1	4	Nf2	IMAGE:640467	Mm.297109	Neurofibromatosis 2	Nf2	18016	11 A1|11 0.25 cM		-0.26898092	-0.3997311	0.1707834	0.75807565	0.0	-0.23652332	-0.16792479	NaN	-0.40139273	0.19671498	0.13768013	0.20839372	0.0
3676	115	28	1	10	Ssr3	115	28	1	10	Ssr3	IMAGE:583461	Mm.232728	Signal sequence receptor, gamma	Ssr3	67437	3 E1		0.4514183	-0.47758472	0.20554219	0.7199363	0.0	-0.19084196	-0.11008818	-0.49416685	-0.19248736	0.1536118	0.11315648	0.37012434	0.28586197
4518	142	6	1	12	Adnp	142	6	1	12	Adnp	IMAGE:640139	Mm.422657	Dolichol-phosphate (beta-D) mannosyltransferase 1	Dpm1	13480	2 H3		11146106	-0.78596187	0.33830246	0.5896478	0.0	-0.18835263	-0.17067629	NaN	-10278513	0.20847543	-2398.64	0.46970838	0.5395612
1145	36	25	1	3	Transcribed locus	36	25	1	3	Transcribed locus	IMAGE:640982	Mm.372117	Ring finger and WD repeat domain 2	Rfwd2	26374	1 C3		-0.38524035	-0.43720648	0.18871388	0.7378445	0.0	-0.14555155	-0.36172372	-0.15566301	-0.1203143	0.11736427	0.14416574	0.39187866	0.31216466
1693	53	29	1	5	Asxl2	53	29	1	5	Asxl2	IMAGE:1281412	Mm.120475	Additional sex combs like 2 (Drosophila)	Asxl2	75302	12 A1.1		-0.20782211	-0.42781097	0.18628332	0.74115056	0.0	-0.29960352	-0.1654144	-0.12902811	-0.1472626	0.13070194	0.12878825	0.44456068	0.26588446
3242	102	10	1	9	Fancc	102	10	1	9	Fancc	IMAGE:583016	Mm.126106	Fanconi anemia, complementation group C	Fancc	14088	13 B3|13 36.0 cM		0.2856016	-0.4187644	0.18262467	0.7447337	0.0	-0.18143217	-0.123310484	-0.15183651	-0.13355112	0.33939093	0.46311957	0.12661862	0.1557982
2859	90	11	1	8	Capn7	90	11	1	8	Capn7	IMAGE:583039	Mm.201535	Calpain 7	Capn7	12339	14 B		0.15468875	-0.42834884	0.18708658	0.7456579	0.0	-0.20808485	-0.12696037	-0.46411252	-0.14553267	0.26727748	0.14052692	0.23063199	0.13026848
3791	119	15	1	10	Transcribed locus, strongly similar to XP_370630.2 PREDICTED: protein phosphatase 1, regulatory (inhibitor) subunit 14B [Homo sapiens]	119	15	1	10	Transcribed locus, strongly similar to XP_370630.2 PREDICTED: protein phosphatase 1, regulatory (inhibitor) subunit 14B [Homo sapiens]	IMAGE:640737	Mm.384495	Protein phosphatase 1, regulatory (inhibitor) subunit 14B	Ppp1r14b	18938	19 A		0.51576364	-0.40330493	0.17664656	0.75428486	0.0	-0.2264521	-0.1494255	-0.096474275	-0.23640305	0.14823923	0.09623442	0.39635378	0.26363742
4402	138	18	1	12	Hprt1	138	18	1	12	Hprt1	IMAGE:582839	Mm.299381	Hypoxanthine guanine phosphoribosyl transferase 1	Hprt1	15452	X A6|X 17.0 cM		0.9050658	-0.6360873	0.27929968	0.6531127	0.0	-0.92790985	-0.48981103	-0.24871793	NaN	0.119217634	0.21657895	0.31997758	0.0
840	27	8	1	3	Ube1x	27	8	1	3	Ube1x	IMAGE:575553	Mm.1104	Ubiquitin-activating enzyme E1, Chr X	Ube1x	22201	X A2-A3|X 5.7 cM		-0.5226927	-0.33338585	0.1464249	0.7933386	0.0	-0.08404967	-0.09989155	-0.19079077	-0.16979687	0.23878933	0.09331414	0.24928552	0.20762557
2756	87	4	1	8	Ndufb8	87	4	1	8	Ndufb8	IMAGE:576573	Mm.2060	NADH dehydrogenase (ubiquinone) 1 beta subcomplex 8	Ndufb8	67264	19 D1		0.12602155	-0.40806082	0.17932312	0.7523387	0.0	-0.21196003	-0.23411688	-0.05628422	-0.22047223	0.36517388	0.056044355	0.2725346	0.21565703
503	16	23	1	2	Gch1	16	23	1	2	Gch1	IMAGE:575924	Mm.10651	GTP cyclohydrolase 1	Gch1	14528	14 C2-3|14 19.5 cM		-0.71664876	-0.34411615	0.15180187	0.78849643	0.0	-0.3029374	-0.2099838	-0.15722996	-0.10006526	0.09711526	0.18349637	0.12396613	0.20167038
1876	59	20	1	5	1110054H05Rik	59	20	1	5	1110054H05Rik	IMAGE:640480	Mm.209750	Forkhead box K2	Foxk2	68837	11 E2		-0.13481596	-0.9942978	0.4405171	0.46459135	0.0	-0.17718808	-0.41396725	-0.38970786	-0.002134502	1697752	0.3269652	NaN	0.33866483
1911	60	23	1	5	Hnrpdl	60	23	1	5	Hnrpdl	IMAGE:640936	Mm.426680	Heterogeneous nuclear ribonucleoprotein D-like	Hnrpdl	50926	5 E4|5 54.0 cM		-0.12133639	-0.48377606	0.21519344	0.7187645	0.17706807	-0.43906856	-0.46932048	-0.11079651	-0.10795981	0.11992438	0.10558541	0.32243228	0.26001692
2523	79	27	1	7	Klf7	79	27	1	7	Klf7	IMAGE:583434	Mm.29466	Kruppel-like factor 7 (ubiquitous)	Klf7	93691	1 C1-C3		0.04687057	-0.49970156	0.22245054	0.71229404	0.17706807	-0.2287357	-0.07499654	-0.6028225	-0.3146307	0.16007496	0.078064784	0.2712286	0.26825243
2755	87	3	1	8	Vcam1	87	3	1	8	Vcam1	IMAGE:576563	Mm.76649	Vascular cell adhesion molecule 1	Vcam1	22329	3 G1|3 50.8 cM		0.12562993	-0.42297718	0.18837102	0.7462948	0.17706807	-0.3141039	-0.31771094	-0.061034203	-0.14480513	0.3420942	0.23537272	0.21575338	0.061034203
3038	95	30	1	8	Data not found	95	30	1	8	Data not found	IMAGE:640723	Mm.40272	Trinucleotide repeat containing 6C	Tnrc6c	217351	11 E2		0.23291515	-0.43851182	0.1964587	0.7403477	0.17504057	-0.41142428	-0.28157586	-0.3381277	-0.03554979	0.20565386	0.033175454	0.247635	0.20090535
2858	90	10	1	8	Sfrs1	90	10	1	8	Sfrs1	IMAGE:583015	Mm.391719	Splicing factor, arginine/serine-rich 1 (ASF/SF2)	Sfrs1	110809	11 C|11 49.0 cM		0.15424003	-0.56628585	0.2543582	0.6670593	0.16922742	-0.258214	-0.060076065	-0.14895183	-0.03708893	0.6523392	0.6361635	0.034954548	0.4373554
3776	118	32	1	10	Tgm4	118	32	1	10	Tgm4	IMAGE:640389	Mm.195309	Transglutaminase 4 (prostate)	Tgm4	331046	9 F4		0.5084858	-0.53728545	0.24160166	0.69225407	0.16922742	-0.16001873	-0.6305793	-0.18153732	-0.16304524	0.16522895	0.20261696	0.48520473	0.16091074
349	11	29	1	1	D1Ertd396e	11	29	1	1	D1Ertd396e	IMAGE:640692	Mm.289914	Angel homolog 2 (Drosophila)	Angel2	52477	1 H6|1 103.4 cM		-0.80922884	-0.38266516	0.17242852	0.7662698	0.16922742	-0.25810474	NaN	-0.22494784	-0.39389732	-8154.99	0.03324522	0.2210495	0.19429173
1684	53	20	1	5	G3bp	53	20	1	5	G3bp	IMAGE:1265127	Mm.39631	Ras-GTPase-activating protein SH3-domain binding protein	RP23-336J1.4	27041	11 B1.3		-0.21117325	-0.27955458	0.12615384	0.8238111	0.16922742	-0.12123482	-0.17303339	-0.0987593	-0.14713925	0.17375796	0.09851943	0.13433	0.17144416
1687	53	23	1	5	BC051083	53	23	1	5	BC051083	IMAGE:1265247	Mm.268536	Myotubularin related protein 11	Mtmr11	194126	3 F2.1		-0.20987484	-0.46867287	0.21160653	0.7206484	0.16922742	-0.3224007	-0.30844018	-0.05693561	-0.308515	0.13192768	0.056695744	0.46471635	0.22506025
3759	118	15	1	10	Serpinb1a	118	15	1	10	Serpinb1a	IMAGE:640353	Mm.20144	Serine (or cysteine) peptidase inhibitor, clade B, member 1a	Serpinb1a	66222	13 A4|13 12.0 cM		0.49893546	-0.53263825	0.2411541	0.68915004	0.16676593	-0.03770952	-0.1226005	-0.39781258	-0.34452206	0.38822806	0.04697399	0.5573994	0.23530686
126	53	8	1	5	Data not found	53	8	1	5	Data not found	IMAGE:575689	Mm.21495	Mitogen activated protein kinase 8	Mapk8	26419	14 B		-1224406	-0.47957495	0.21723495	0.71802837	0.16676593	-0.27257365	NaN	-0.12010118	-0.53360134	-8154.99	0.102409646	0.16613391	0.35969752
2080	65	32	1	6	Cx3cl1	65	32	1	6	Cx3cl1	IMAGE:1329058	Mm.103711	Chemokine (C-X3-C motif) ligand 1	Cx3cl1	20312	8 D1|8 46.0 cM		-0.08976252	-0.33625516	0.15267536	0.7914809	0.16676593	-0.18843247	-0.1846514	-0.20788908	-0.0869008	0.27784854	0.084526405	0.19263035	0.1221416
3511	110	23	1	10	Prf1	110	23	1	10	Prf1	IMAGE:1479947	Mm.240313	Perforin 1 (pore forming protein)	Prf1	18646	10 B4|10 36.0 cM		0.3928206	-0.57302994	0.26072153	0.682198	0.16556184	-0.683057	-0.63849884	-0.04349473	-0.3066953	0.12354542	0.28327358	0.17006016	0.04349476
2271	71	31	1	6	Glud1	71	31	1	6	Glud1	IMAGE:640745	Mm.10600	Glutamate dehydrogenase 1	Glud1	14661	14 B|14 15.5 cM		-0.014959065	-0.42794922	0.19670464	0.74455535	0.16205171	-0.30630332	-0.24154025	-0.4500629	NaN	-8154.99	0.14021514	0.25398287	0.23107147
336	11	16	1	1	Uqcrfs1	11	16	1	1	Uqcrfs1	IMAGE:640752	Mm.181933	Ubiquinol-cytochrome c reductase, Rieske iron-sulfur polypeptide 1	Uqcrfs1	66694	13 A3.3		-0.82110274	-0.573585	0.26426455	0.66343415	0.16205171	-0.3034532	-0.3659395	-0.07265377	-0.17141396	0.121889666	0.07241391	0.68223727	0.5043385
3630	114	14	1	10	Rpl6	114	14	1	10	Rpl6	IMAGE:583113	Mm.262021	Ribosomal protein L6	Rpl6	19988	5 F		0.42975634	-0.30952778	0.14261803	0.806045	0.16205171	-0.119678184	-0.1483388	-0.10430814	-0.12600707	0.2918215	0.15857203	0.10430813	0.18507725
292	14	23	1	2	Cd37	14	23	1	2	Cd37	IMAGE:640080	Mm.3689	CD37 antigen	Cd37	12493	7 B3|7 23.0 cM		-0.8799202	-0.4655896	0.21516685	0.719273	0.16205171	-0.034229383	-0.12857985	-0.22547561	-0.1365847	0.36203372	0.04349391	0.5521374	0.3798238
282	137	1	1	12	Bsg	137	1	1	12	Bsg	IMAGE:639852	Mm.726	Basigin	Bsg	12215	10 C1|10 42.4 cM		-0.89484656	-0.5496731	0.25626603	0.6750403	0.15652093	-0.25666517	-0.33363834	-0.06820172	-0.13955659	0.14436652	0.0679618	0.6238427	0.56445956
1092	35	4	1	3	Zfp64	35	4	1	3	Zfp64	IMAGE:640466	Mm.2095	Zinc finger protein 64	Zfp64	22722	2 H3|2 98.0 cM		-0.4117087	-0.48356414	0.22555082	0.71049684	0.15652093	-0.045896083	-0.14730027	-0.04406345	-0.2689637	0.39604867	0.043823555	0.56969106	0.4184698
2613	82	21	1	7	Tpm3	82	21	1	7	Tpm3	IMAGE:640122	Mm.240839	Tropomyosin 3, gamma	Tpm3	59069	3 F1		0.08342088	-0.43251383	0.20257725	0.73629785	0.15652093	-0.11767614	-0.08912777	-0.14350417	-0.045100316	0.38777167	0.042725965	0.4538676	0.45028174
4570	143	26	1	12	0610011D08Rik	143	26	1	12	0610011D08Rik	IMAGE:640631	Mm.294159	Cytidylate kinase	Cmpk	66588	4 C7		13262578	-0.4750594	0.22301614	0.72560364	0.1544129	-0.47069156	-0.57683605	-0.079378426	-0.20639157	0.07856287	0.08825408	0.23741627	0.16270679
1380	44	4	1	4	Lims1	44	4	1	4	Lims1	IMAGE:583635	Mm.57734	LIM and senescent cell antigen-like domains 1	Lims1	110829	10 B4|10 30.0 cM		-0.31377894	-0.41062152	0.19282018	0.75235516	0.1544129	-0.09538384	-0.08584062	-0.09452194	-0.35120723	0.25300574	0.088908836	0.39653814	0.27707982
4431	139	15	1	12	Gtf2h1	139	15	1	12	Gtf2h1	IMAGE:583523	Mm.365961	RAS-related protein-1a	Rap1a	109905	3 F2.2|3 48.5 cM		0.94755775	-0.32275766	0.1523891	0.7984685	0.15338004	-0.15988903	-0.08677197	-0.1668264	-0.14820865	0.21371455	0.08984016	0.29899466	0.12678528
2082	66	2	1	6	Ttll4	66	2	1	6	Ttll4	IMAGE:582821	Mm.260714	Tubulin tyrosine ligase-like family, member 4	Ttll4	67534	1 C3		-0.08932517	-0.42248514	0.20046236	0.7504263	0.15135522	-0.49135083	-0.38744998	-0.05483435	-0.2775936	0.099898145	0.123943016	0.20003623	0.054834366
1206	38	22	1	4	NKRF	38	22	1	4	NKRF	IMAGE:21961	Hs.437084	NF-kappaB repressing factor	NKRF	55922	Xq24	This gene encodes a transcription factor that interacts with specific negative regulatory elements (NREs) to mediate transcriptional repression of certain NK-kappa-B-responsive genes. The protein localizes predominantly to the nucleolus with a small fraction found in the nucleoplasm and cytoplasm.	-0.371903	-0.4037092	0.19211917	0.7574033	0.14987135	-0.13505976	-0.044452496	-0.35391843	-0.31426907	0.2806164	0.18533646	0.25342357	0.047760606
536	17	24	1	2	Il15	17	24	1	2	Il15	IMAGE:1225014	Mm.4392	Interleukin 15	Il15	16168	8 C2|8 38.0 cM		-0.70274425	-0.32612616	0.15548334	0.7965817	0.14987135	-0.1014238	-0.10357157	-0.19283034	-0.11390795	0.129519	0.10663982	0.24327114	0.31334102
3950	124	14	1	11	Rps20	124	14	1	11	Rps20	IMAGE:575123	Mm.21938	Ribosomal protein S20	Rps20	67427	4 A1		0.5795212	-0.35873073	0.17207468	0.7779621	0.1469892	-0.12295793	-0.10735191	-0.22048774	-0.09982152	0.2537945	0.09744717	0.3863389	0.14672333
3115	124	19	1	11	Icsbp1	124	19	1	11	Icsbp1	IMAGE:577563	Mm.334861	Interferon regulatory factor 8	Irf8	15900	8 E1|8 65.0 cM		0.251978	-0.41980442	0.20178078	0.7438484	0.1469892	-0.20022695	-0.06648982	-0.18160598	-0.25978708	0.1831084	0.06955804	0.22006017	0.49838126
114	50	10	1	5	Fcgr1	50	10	1	5	Fcgr1	IMAGE:575540	Mm.150	Fc receptor, IgG, high affinity I	Fcgr1	14129	3 F2.1|3 45.2 cM		-12496521	-0.40879133	0.19657236	0.7561719	0.1469892	-0.4117949	-0.37056252	-0.03672999	-0.27056357	0.10922311	0.036490113	0.24186006	0.15794107
3047	96	7	1	8	Homer2	96	7	1	8	Homer2	IMAGE:640927	Mm.228	Homer homolog 2 (Drosophila)	Homer2	26557	7 D3		0.23658046	-0.37889177	0.18305407	0.7659842	0.14512858	-0.081663266	-0.14111894	-0.19132483	-0.11947614	0.14020915	0.090927765	0.41702425	0.33382273
2357	74	21	1	7	ERCC3	74	21	1	7	ERCC3	IMAGE:1655018	Hs.469872	Excision repair cross-complementing rodent repair deficiency, complementation group 3 (xeroderma pigmentosum group B complementing)	ERCC3	2071	2q21	ERCC3 is an ATP-dependent DNA helicase that functions in nucleotide excision repair and complements xeroderma pigmentosum group B mutations. It also is the 89 kDa subunit of basal transcription factor 2 (TFIIH) and thus functions in class II transcription.	0.0051147174	-0.61667967	0.2980546	0.6703441	0.14512858	-0.84152186	-0.84505016	-0.07963383	-0.28366274	0.09962471	0.07939403	0.13820356	0.09962767
3725	117	13	1	10	Pank4	117	13	1	10	Pank4	IMAGE:639921	Mm.30042	Pantothenate kinase 4	Pank4	269614	4 E2		0.47824556	-0.3881005	0.18777387	0.7612445	0.14512858	-0.18353273	-0.20230284	-0.073337436	NaN	0.2750566	-2398.64	0.3766511	0.24046718
1144	36	24	1	3	Rab14	36	24	1	3	Rab14	IMAGE:640958	Mm.198264	RAB14, member RAS oncogene family	Rab14	68365	2 B		-0.38593817	-0.34449282	0.1673495	0.78820825	0.14421582	-0.035867974	-0.27940494	-0.20009035	-0.20466894	0.044556808	0.21221827	0.19680262	0.20436135
2645	83	21	1	7	Commd9	83	21	1	7	Commd9	IMAGE:640506	Mm.330424	COMM domain containing 9	Commd9	76501	2 E2		0.09790826	-0.4430859	0.21585725	0.7306236	0.14242432	-0.16725741	-0.02906128	-0.20758423	-0.08270584	0.2954392	0.03212954	0.50586367	0.45230246
4269	134	13	1	12	Nktr	134	13	1	12	Nktr	IMAGE:583156	Mm.32842	Natural killer tumor recognition sequence	Nktr	18087	9 F4|9 71.0 cM		0.80137	-0.36011207	0.17549747	0.7808411	0.14242432	-0.31736785	-0.32184926	-0.07816884	-0.11298436	0.12182553	0.077928945	0.23387694	0.17644656
3650	115	2	1	10	Ptp4a3	115	2	1	10	Ptp4a3	IMAGE:583209	Mm.390807	Protein tyrosine phosphatase 4a3	pPtp4a3	19245	15 E1		0.43742406	-0.4184089	0.20436181	0.75056773	0.14242432	-0.4695651	-0.26770982	-0.2490153	-0.049239926	0.28949594	0.04686556	0.21022034	0.091523625
914	29	18	1	3	Mocs3	29	18	1	3	Mocs3	IMAGE:1225852	Mm.354762	Molybdenum cofactor synthesis 3	Mocs3	69372	2 H3		-0.49824274	-0.336327	0.16474617	0.7917845	0.14024659	-0.27552044	-0.20075744	-0.11864123	-0.09156739	0.2926631	0.17501302	0.101712465	0.08943288
3126	98	22	1	9	FANCC	98	22	1	9	FANCC	IMAGE:1637797	Hs.494529	Fanconi anemia, complementation group C	FANCC	2176	9q22.3	The protein encoded by this gene delays the onset of apoptosis and promotes homologous recombination repair of damaged DNA. Mutations in this gene result in Fanconi anemia.	0.2562336	-0.45829666	0.22455975	0.7260777	0.14024659	-0.13603131	-0.14453283	-0.45658168	NaN	0.08805235	-2398.64	0.26143456	0.43000537
3369	106	9	1	9	Data not found	106	9	1	9	Data not found	IMAGE:640208	Mm.12246	Immediate early response 5	Ier5	15939	1 G3|1 81.5 cM		0.3426648	-0.3168339	0.1554343	0.8031945	0.14024659	-0.25533783	-0.17434156	-0.06010908	-0.20717347	0.14375998	0.059869185	0.22320464	0.14353997
590	19	14	1	2	Cdc42se1	19	14	1	2	Cdc42se1	IMAGE:583489	Mm.28189	CDC42 small effector 1	Cdc42se1	57912	3 F2.1		-0.66906357	-0.31340033	0.15386891	0.80573124	0.14024659	-0.26931465	-0.23073769	-0.07034006	-0.26082194	0.16767463	0.07505925	0.10931309	0.07034006
3722	117	10	1	10	Itch	117	10	1	10	Itch	IMAGE:639849	Mm.208286	Itchy	Itch	16396	2 H1|2 89.0 cM		0.47663236	-0.33066824	0.16257276	0.7949215	0.14024659	-0.10004331	-0.17623618	-0.09514947	-0.26652443	0.09445451	0.0949096	0.22590727	0.26944816
1528	48	24	1	4	D7Bwg0611e	48	24	1	4	D7Bwg0611e	IMAGE:640959	Mm.27366	GRAM domain containing 1A	Gramd1a	52857	7 B1|7 13.0 cM		-0.24623734	-0.5940009	0.29272208	0.6719102	0.13855176	-0.6840533	-0.5392906	-0.5555031	0.05243455	-0.01624069	0.015185341	0.37019688	0.2804495
3132	98	28	1	9	Itgam	98	28	1	9	Itgam	IMAGE:3966116	Mm.262106	Integrin alpha M	Itgam	16409	7 F4		0.25895444	-13485217	0.664935	0.33474648	0.13855176	-0.011379942	0.024192385	-0.71625674	-0.44435412	0.94518125	-0.34605324	2185664	14614966
2745	86	25	1	8	ATM	86	25	1	8	ATM	IMAGE:1877532	Hs.367437	Ataxia telangiectasia mutated (includes complementation groups A, C and D)	ATM	472	11q22-q23	The protein encoded by this gene belongs to the PI3/PI4-kinase family. This protein is an important cell cycle checkpoint kinase that phosphorylates; thus, it functions as a regulator of a wide variety of downstream proteins, including tumor suppressor proteins p53 and BRCA1, checkpoint kinase CHK2, checkpoint proteins RAD17 and RAD9, and DNA repair protein NBS1. This protein and the closely rela…	0.12310055	-0.5701203	0.28150043	0.66376805	0.13855176	-0.33758378	-0.18626142	-0.35007024	-0.013298094	0.24311338	0.7800789	0.011163652	0.35891166
713	23	9	1	2	Rps11	23	9	1	2	Rps11	IMAGE:640585	Mm.196538	Ribosomal protein S11	Rps11	27207	7 B3		-0.57808506	-0.26353282	0.1305095	0.8329749	0.2713647	-0.124186605	-0.08076527	-0.17071913	-0.13418211	0.13991311	0.083833516	0.18862216	0.13190944
735	23	31	1	2	Anxa1	23	31	1	2	Anxa1	IMAGE:640741	Mm.248360	Annexin A1	Anxa1	16952	19 B|19 18.0 cM		-0.56269276	-0.55335754	0.2743974	0.68052125	0.2713647	-0.38836122	0.029669218	-0.5019814	-0.3803746	-0.027176488	0.09801124	0.52894187	0.37260556
1408	44	32	1	4	Tbl1xr1	44	32	1	4	Tbl1xr1	IMAGE:583935	Mm.202966	Transducin (beta)-like 1X-linked receptor 1	Tbl1xr1	81004	3 A3		-0.30087018	-0.23912267	0.1188639	0.84733933	0.2713647	-0.12363617	-0.09436498	-0.15598078	-0.097632825	0.12792017	0.13228361	0.09549832	0.12917382
3319	104	23	1	9	Lmtk2	104	23	1	9	Lmtk2	IMAGE:583724	Mm.288726	Lemur tyrosine kinase 2	Lmtk2	231876	5 G2		0.3200611	-0.28086856	0.13974339	0.82365745	0.2713647	-0.1186766	-0.24236071	-0.09209617	-0.19285157	0.100542605	0.091856316	0.12561096	0.15947926
535	17	23	1	2	Epb4.1l2	17	23	1	2	Epb4.1l2	IMAGE:1225010	Mm.306026	Erythrocyte protein band 4.1-like 2	Epb4.1l2	13822	10 A4|10 18.0 cM		-0.7036927	-0.42865255	0.21347311	0.73888236	0.2713647	-0.2770164	-0.24830765	-0.06401271	-0.15024596	0.06319718	0.077742025	0.4102936	0.4237947
3787	119	11	1	10	Anxa3	119	11	1	10	Anxa3	IMAGE:640641	Mm.7214	Annexin A3	Anxa3	11745	5 E3|5 54.0 cM		0.51396805	-0.2831803	0.14139956	0.82169646	0.26819083	-0.10001523	-0.17104378	-0.2025527	-0.09518875	0.22337012	0.0928144	0.1361056	0.11163056
3006	94	30	1	8	Ptk9l	94	30	1	8	Ptk9l	IMAGE:640339	Mm.274346	Twinfilin, actin-binding protein, homolog 2 (Drosophila)	Twf2	23999	9 F1		0.21899016	-0.50930125	0.25483802	0.69692355	0.26819083	-0.10603677	-0.027136214	-0.3592288	-0.043791056	0.31798124	0.03020452	0.6279571	0.5248693
2263	71	23	1	6	Sept2	71	23	1	6	2-Sep	IMAGE:640553	Mm.428652	Septin 2	2-Sep	18000	1 D		-0.01865928	-0.4083966	0.20445475	0.7512969	0.26819083	-0.17910329	-0.20042208	-0.039197847	-0.31807157	0.1755359	0.038958	0.44661465	0.23568305
3692	116	12	1	10	1110037N09Rik	116	12	1	10	1110037N09Rik	IMAGE:583833	Mm.132634	Ras responsive element binding protein 1	Rreb1	68750	13 A3.3		0.46071532	-0.24179424	0.12134427	0.8457002	0.26356685	-0.12602222	-0.08417118	-0.15079084	-0.11828573	0.14537638	0.087239414	0.115046695	0.1402445
4202	132	10	1	11	Khdrbs1	132	10	1	11	Khdrbs1	IMAGE:641002	Mm.8256	KH domain containing, RNA binding, signal transduction associated 1	Khdrbs1	20218	4 D2.2		0.76758516	-0.2953126	0.14932232	0.81492996	0.255491	-0.12825172	-0.080526255	-0.23382646	-0.19156274	0.23259442	0.11443888	0.11621562	0.08383435
3704	116	24	1	10	1500001L15Rik	116	24	1	10	1500001L15Rik	IMAGE:583749	Mm.21214	Neuroguidin, EIF4E binding protein	Ngdn	68966	14 C1		0.46696493	-0.36138538	0.18287833	0.78098285	0.255491	-0.20347929	-0.13945779	-0.41421574	-0.06697956	0.19060488	0.06460516	0.180592	0.18560714
3874	122	2	1	11	Rab1	122	2	1	11	Rab1	IMAGE:582445	Mm.271944	RAB1, member RAS oncogene family	Rab1	19324	11 A3.1|11 10.9 cM		0.54667705	-0.70758456	0.35814345	0.6382436	0.255491	-0.9980911	-0.8549034	-0.047063917	-0.09377539	0.29664025	0.046824053	0.2974777	0.19556251
1787	56	27	1	5	Slc35a4	56	27	1	5	Slc35a4	IMAGE:583816	Mm.273350	Solute carrier family 35, member A4	Slc35a4	67843	18 B3		-0.17205139	-0.32450855	0.1644383	0.79990757	0.255491	-0.26927608	-0.2850258	-0.09818451	-0.07283163	0.1334017	0.16688888	0.2017285	0.07069713
3232	101	32	1	9	Utrn	101	32	1	9	Utrn	IMAGE:1429197	Mm.331784	Utrophin	Utrn	22288	10 A1|10 3.0 cM		0.28189877	-0.4777956	0.2421342	0.72743696	0.255491	-0.21013409	-0.58027685	-0.59916186	-0.04917136	0.16721623	0.09342088	0.16476429	0.04703687
2866	90	18	1	8	Tbn	90	18	1	8	Tbn	IMAGE:582835	Mm.275901	Taube nuss	Tbn	63856	17 C		0.1572918	-0.36039314	0.18325917	0.78202903	0.25337365	-0.2792347	-0.41447344	-0.08421439	-0.106324166	0.1242429	0.08397454	0.18916243	0.15994594
813	26	13	1	3	Nxf1	26	13	1	3	Nxf1	IMAGE:574499	Mm.7271	Nuclear RNA export factor 1 homolog (S. cerevisiae)	Nxf1	53319	19 A|19 5.0 cM		-0.5371413	-0.2381132	0.12138105	0.84774864	0.25337365	-0.1376317	-0.12081494	-0.08971332	-0.118379064	0.16391583	0.08947347	0.12963998	0.1028845
351	11	31	1	1	Cdc2l6	11	31	1	1	Cdc2l6	IMAGE:640740	Mm.200924	Cell division cycle 2-like 6 (CDK8-like)	Cdc2l6	78334	10 B1		-0.8065592	-0.5121352	0.26177683	0.6908054	0.2519815	-0.22154191	-0.047528103	-0.095534325	-0.24673313	0.050020706	0.15094677	0.56963235	0.6666036
3554	112	2	1	10	Rela	112	2	1	10	Rela	IMAGE:574694	Mm.249966	V-rel reticuloendotheliosis viral oncogene homolog A (avian)	Rela	19697	19 B1-3|19 0.5 cM		0.40465406	-0.48678246	0.24937566	0.7144386	0.2519815	0.017338052	-0.16233379	-0.42141217	-0.42325902	0.20395447	-0.008073583	0.47821796	0.28336406
3800	119	24	1	10	Rragc	119	24	1	10	Rragc	IMAGE:640581	Mm.220922	Ras-related GTP binding C	Rragc	54170	4 D		0.52079636	-0.3984003	0.2050889	0.7625122	0.37488255	-0.1406668	-0.070508994	-0.2460787	-0.50112665	0.14658599	0.07357724	0.2711756	0.14388117
4585	144	9	1	12	Chd8	144	9	1	12	Chd8	IMAGE:640979	Mm.289934	Chromodomain helicase DNA binding protein 8	Chd8	67772	14 C1		14319069	-0.5501675	0.28325292	0.68333095	0.37488255	-0.4489525	-0.51301724	NaN	-0.6136207	0.06634535	0.00807105	0.0	0.5264964
927	29	31	1	3	4930471G03Rik	29	31	1	3	4930471G03Rik	IMAGE:1227006	Mm.381144	Transcribed locus, strongly similar to XP_001053475.1 similar to Pro-neuregulin-2, membrane-bound isoform precursor (Pro-NRG2) [Rattus norvegicus]					-0.4921041	-0.41316646	0.21301644	0.756814	0.37386385	-0.5546378	-0.3087979	-0.09848079	-0.10209875	0.16346543	0.117611006	0.09848079	0.20909351
154	5	26	1	1	Capns1	5	26	1	1	Capns1	IMAGE:641638	Mm.425398	Calpain, small subunit 1	Capns1	12336	7 B1|7 9.5 cM		-11796153	-0.3538078	0.18367065	0.7814253	0.37184295	-0.20243199	-0.26296338	-0.099530965	-0.04855755	0.17083474	0.04618317	0.36241078	0.22231865
744	26	28	1	3	Bnip2	26	28	1	3	Bnip2	IMAGE:640945	Mm.159777	BCL2/adenovirus E1B interacting protein 1, NIP2	Bnip2	12175	9 D		-0.5573555	-0.5046045	0.2637331	0.7106767	0.4268942	-0.4881252	-0.62543017	-0.08832894	NaN	0.07866999	-2398.64	0.3655239	0.27867356
2559	80	31	1	7	Apc	80	31	1	7	Apc	IMAGE:583914	Mm.384171	Adenomatosis polyposis coli	Apc	11789	18 B1|18 15.0 cM		0.061541133	-0.4533966	0.23761998	0.73337483	0.4268942	-0.146507	-0.24757737	-0.5613563	-0.049361974	0.046411972	0.41592717	0.15609044	0.19035426
448	94	30	1	8	Ptk9l	94	30	1	8	Ptk9l	IMAGE:640339	Mm.274346	Twinfilin, actin-binding protein, homolog 2 (Drosophila)	Twf2	23999	9 F1		-0.75245184	-0.44591415	0.23503432	0.7431	0.41800055	-0.04231281	-0.2783609	-0.4185445	-0.67122376	0.10025142	0.08078103	0.051817134	0.1403651
659	21	19	1	2	Vamp4	21	19	1	2	Vamp4	IMAGE:639685	Mm.10699	Vesicle-associated membrane protein 4	Vamp4	53330	1 H1|1 85.0 cM		-0.61368924	-0.24930897	0.13150184	0.84162307	0.41800055	-0.154417	-0.2000984	-0.07342766	-0.12998807	0.11054872	0.12910251	0.07342768	0.12622586
564	18	20	1	2	Nrip1	18	20	1	2	Nrip1	IMAGE:582877	Mm.74711	Nuclear receptor interacting protein 1	Nrip1	268903	16 C3.1		-0.6814112	-0.40004808	0.21200132	0.7635185	0.41800055	-0.057537556	-0.08610565	-0.45075375	-0.4249961	0.14907907	0.20588782	0.06704189	0.15879041
1689	53	25	1	5	Eef1a1	53	25	1	5	Eef1a1	IMAGE:1265434	Mm.434363	Eukaryotic translation elongation factor 1 alpha 1	Eef1a1	13627	9 E1		-0.20916189	-0.45317477	0.24037129	0.7385991	0.41800055	-0.53019685	-0.50757396	-0.060613796	-0.06663577	0.12583922	0.060373932	0.24714725	0.2143184
1583	50	15	1	5	Ddr1	50	15	1	5	Ddr1	IMAGE:575615	Mm.5021	Discoidin domain receptor family, member 1	Ddr1	12305	17 C|17 21.5 cM		-0.23684546	-0.31771594	0.16977626	0.8014789	0.47036543	-0.09134112	-0.06247992	-0.23516642	-0.1759853	0.18020909	0.06554817	0.13508204	0.32505175
558	18	14	1	2	Aurka	18	14	1	2	Aurka	IMAGE:583105	Mm.249363	Aurora kinase A	Aurka	20878	2 H3|2 100.0 cM		-0.68413323	-0.22792003	0.12219231	0.8540495	0.46916246	-0.17674969	-0.10454518	-0.09185839	-0.11900109	0.124766365	0.10232343	0.09185842	0.1005775
1466	46	26	1	4	Sox4	46	26	1	4	Sox4	IMAGE:640239	Mm.240627	SRY-box containing gene 4	Sox4	20677	13 A3-A5|13 20.0 cM		-0.27350497	-0.32900536	0.17839952	0.79648954	0.46207187	-0.26039398	-0.19110394	-0.033869416	-0.28716186	0.033053916	0.22878374	0.21738964	0.06426488
4089	128	25	1	11	Ogt	128	25	1	11	Ogt	IMAGE:583774	Mm.259191	O-linked N-acetylglucosamine (GlcNAc) transferase (UDP-N-acetylglucosamine:polypeptide-N-acetylglucosaminyl transferase)	Ogt	108155	X D		0.664536	-0.30338985	0.16488752	0.81187296	0.45182887	-0.14758988	-0.03990721	-0.28481236	-0.2665229	0.1324826	0.1625318	0.1364974	0.04321532
1409	45	1	1	4	Hyou1	45	1	1	4	Hyou1	IMAGE:639627	Mm.116721	Hypoxia up-regulated 1	Hyou1	12282	9 B		-0.30038485	-0.35104275	0.19088072	0.7822552	0.45182887	-0.12414941	-0.03740393	-0.25100163	-0.22115004	0.338737	0.040472172	0.2994765	0.09178025
1317	42	5	1	4	Arpp21	42	5	1	4	Arpp21	IMAGE:582891	Mm.297444	Cyclic AMP-regulated phosphoprotein, 21	Arpp21	74100	9 F3		-0.33963162	-0.3017571	0.16512558	0.81004304	0.5512095	-0.16650496	-0.22729897	-0.07631016	-0.16827893	0.07549466	0.08846234	0.3056113	0.09906697
2231	70	23	1	6	BC019806	70	23	1	6	BC019806	IMAGE:640169	Mm.202257	Oxidoreductase NAD-binding domain containing 1	Oxnad1	218885	14 B		-0.03151042	-0.30354056	0.16639635	0.81098235	0.5512095	-0.28281736	-0.21424034	-0.06628387	-0.0863217	0.065468356	0.086881205	0.21519274	0.19695666
3227	101	27	1	9	Timeless	101	27	1	9	Timeless	IMAGE:1395424	Mm.6458	Timeless homolog (Drosophila)	Timeless	21853	10 D3|10 18.0 cM		0.2803687	-0.33457607	0.18494986	0.7922581	0.54208785	-0.29236764	-0.12282661	-0.11045149	-0.04440604	0.19392361	0.35357505	0.04227154	0.17848226
2581	81	21	1	7	Rps3a	81	21	1	7	Rps3a	IMAGE:639738	Mm.399829	Ribosomal protein S3a	Rps3a	20091	3 F1		0.069011286	-0.26400122	0.1461795	0.832288	0.54208785	-0.15522204	-0.17685607	-0.067389384	-0.1218496	0.23730387	0.09793346	0.13206112	0.067389384
3108	98	4	1	9	Vcam1	98	4	1	9	Vcam1	IMAGE:577311	Mm.76649	Vascular cell adhesion molecule 1	Vcam1	22329	3 G1|3 50.8 cM		0.24880002	-0.3253911	0.18030724	0.79892504	0.54208785	-0.05076374	-0.05486778	-0.24074125	-0.28669107	0.16257198	0.15543105	0.05817586	0.29232168
3247	102	15	1	9	Neu1	102	15	1	9	Neu1	IMAGE:583136	Mm.8856	Neuraminidase 1	Neu1	18010	17 B1|17 18.93 cM		0.28803763	-0.3432896	0.19022866	0.7889207	0.54208785	-0.35762995	-0.19725731	-0.2674554	NaN	0.11950894	-2398.64	0.27856308	0.11168146
4444	139	28	1	12	D15Ertd785e	139	28	1	12	D15Ertd785e	IMAGE:583463	Mm.143167	Non-SMC condensin II complex, subunit H2	Ncaph2	52683	15 E3|15 49.9 cM		0.9658606	-0.3030656	0.16876511	0.8113043	0.5345062	-0.17255948	-0.057930835	NaN	-0.31905925	0.15236272	0.13589762	0.0	0.17588794
1218	39	2	1	4	Ssr1	39	2	1	4	Ssr1	IMAGE:575756	Mm.426670	Signal sequence receptor, alpha	Ssr1	107513	13 A3.3		-0.36919704	-0.37771532	0.2106588	0.7746732	0.5345062	-0.18778582	-0.27493402	-0.5488275	-0.06541785	0.081664324	0.06304348	0.07590064	0.21328762
2867	90	19	1	8	Smarcd2	90	19	1	8	Smarcd2	IMAGE:582859	Mm.21772	SWI/SNF related, matrix associated, actin dependent regulator of chromatin, subfamily d, member 2	Smarcd2	83796	11 E1		0.15777643	-0.34165776	0.19067985	0.79158807	0.5345062	-0.35119748	-0.34337872	-0.11320245	-0.04933256	0.16502692	0.2273765	0.047198117	0.069918275
4270	139	1	1	12	Data not found	139	1	1	12	Data not found	IMAGE:583187	Mm.200362	Cytochrome b-245, beta polypeptide	Cybb	13058	X A1.1		0.8025214	-0.3795758	0.2125095	0.76361823	0.6311096	-0.17623256	-0.019404002	-0.19030333	-0.14976197	0.14258255	0.022472247	0.49269247	0.32485402
4187	131	27	1	11	P4hb	131	27	1	11	P4hb	IMAGE:640654	Mm.16660	Prolyl 4-hydroxylase, beta polypeptide	P4hb	18453	11 D-E|11 80.0 cM		0.7520425	-0.5590265	0.31438565	0.68498445	0.6311096	-0.119325146	0.016827516	-0.67637396	-0.58564055	0.08085932	-0.013759151	0.5610733	0.24342012
2941	92	29	1	8	Rnf19	92	29	1	8	Rnf19	IMAGE:583867	Mm.5181	Ring finger protein (C3HC4 type) 19	Rnf19	30945	15 B3.1		0.1916165	-0.34970886	0.19676201	0.78269804	0.6311096	-0.1827046	-0.29221225	-0.12345049	-0.044267803	0.041317802	0.40410656	0.10911164	0.20166436
4146	130	18	1	11	Cd164	130	18	1	11	Cd164	IMAGE:640054	Mm.269815	CD164 antigen	Cd164	53599	10 B2|10 25.0 cM		0.71282613	-0.40154058	0.22660798	0.76364625	0.62966543	-0.12377633	-0.043931134	-0.3832624	-0.5545232	0.18141522	0.04699938	0.207412	0.06484258
1246	51	29	1	5	FASLG	51	29	1	5	FASLG	IMAGE:5178596	Hs.2007	Fas ligand (TNF superfamily, member 6)	FASLG	356	1q23	The protein encoded by this gene is the ligand for FAS. Both are transmembrane proteins. Interaction of FAS with this ligand is critical in triggering apoptosis of some types of cells such as lymphocytes. Defects in this gene may be related to some cases of systemic lupus erythematosus (SLE).	-0.35866886	-0.3395078	0.19318323	0.7934988	0.6225425	-0.50019884	-0.2130234	NaN	-0.1549308	0.06628542	0.1619288	0.0	0.11985424
4036	127	4	1	11	Hint1	127	4	1	11	Hint1	IMAGE:583258	Mm.425	Histidine triad nucleotide binding protein 1	Hint1	15254	11 B1.3		0.62257665	-0.35103926	0.20005625	0.78727496	0.6225425	-0.06484924	-0.18743968	-0.15473264	-0.47342396	0.2562787	0.091015324	0.102063894	0.074353576
3747	118	3	1	10	Klf3	118	3	1	10	Klf3	IMAGE:640065	Mm.319499	Kruppel-like factor 3 (basic)	Klf3	16599	5 C3.1		0.49165773	-0.37766162	0.21562797	0.7734222	0.6225425	-0.011892423	-0.3062976	-0.14737454	-0.47018996	0.20955022	0.08336809	0.26057687	0.021396764
